# Supplementary material for: Functionally redundant roles of ID family proteins in spermatogonial stem cells
Source: Stem Cell Reports. 2024 Sep 26;19(10):1379–88. doi: 10.1016/j.stemcr.2024.08.011 (PMC11561458; doi:10.1016/j.stemcr.2024.08.011)
Supplement: Table S2. Analysis of gene expression in cultured Aundiff following ID inhibition, related to Figure 3 — Cultured Aundiff were treated with vehicle or pan-ID inhibitor AGX51 for 20h and then analysed by RNA-Seq (n=4 independent cultures from separate mice). Table shows differentially expressed genes (FDR <0.05 and fold change >1.5). [file mmc3.xlsx]

## Sheet: DEGs (FDR<0.05, FC>1.5)
Geneid	Gene name	Vehicle	AGX	FDR	Average Expression	P value	Raw Count								Normalised count (CPM)
							WT #1 VEH	WT #2 VEH	WT #3 VEH	WT #4 VEH	WT #1 AGX	WT #2 AGX	WT #3 AGX	WT #4 AGX	WT #1 VEH	WT #2 VEH	WT #3 VEH	WT #4 VEH	WT #1 AGX	WT #2 AGX	WT #3 AGX	WT #4 AGX
ENSMUSG00000025408	Ddit3	0	3.24038	3.07e-07	6.78874	3.57e-11	323	289	349	379	1910	1109	2522	3781	35.389	34.693	38.789	39.536	301.023	257.708	338.935	447.912
ENSMUSG00000042406	Atf4	0	1.80868	3.07e-07	6.76157	2.55e-11	497	516	555	589	1215	873	1350	1790	54.453	61.943	61.685	61.443	191.488	202.867	181.428	212.05
ENSMUSG00000020889	Nr1d1	0	2.60132	6.87e-07	4.64259	1.2e-10	100	76	97	102	441	327	375	408	10.956	9.123	10.781	10.64	69.503	75.988	50.397	48.333
ENSMUSG00000032715	Trib3	0	3.30822	1.21727e-06	3.78991	2.84e-10	42	35	51	36	238	173	289	443	4.602	4.202	5.668	3.755	37.51	40.202	38.839	52.479
ENSMUSG00000058665	En1	0	-2.33076	1.48922e-06	4.92494	5.24e-10	688	488	676	713	73	56	111	108	75.38	58.582	75.133	74.378	11.505	13.013	14.917	12.794
ENSMUSG00000030203	Dusp16	0	1.69687	1.48922e-06	5.13057	5.84e-10	167	172	219	167	397	296	420	484	18.297	20.648	24.34	17.421	62.569	68.784	56.444	57.336
ENSMUSG00000108452	4930413G21Rik	0	2.62203	1.48922e-06	3.31134	6.94e-10	37	29	51	33	152	106	171	199	4.054	3.481	5.668	3.442	23.956	24.632	22.981	23.574
ENSMUSG00000031960	Aars	0	1.49944	1.48922e-06	6.86588	6.08e-10	573	601	710	704	1267	771	1362	1674	62.78	72.147	78.912	73.44	199.684	179.164	183.041	198.308
ENSMUSG00000038550	Ciart	0	1.74765	1.92124e-06	5.61872	1.01e-09	237	275	273	215	642	401	604	635	25.967	33.013	30.342	22.428	101.182	93.184	81.172	75.224
ENSMUSG00000031297	Slc7a3	0	3.38351	2.03674e-06	2.67839	1.19e-09	11	26	19	19	134	94	132	162	1.205	3.121	2.112	1.982	21.119	21.844	17.74	19.191
ENSMUSG00000090015	Gm15446	0	2.12297	2.08866e-06	4.02589	1.34e-09	62	74	82	70	223	178	215	239	6.793	8.883	9.114	7.302	35.146	41.363	28.894	28.313
ENSMUSG00000000317	Bcl6b	0	-2.3086	2.49132e-06	4.57242	1.74e-09	537	501	520	418	52	51	79	91	58.836	60.143	57.795	43.605	8.195	11.851	10.617	10.78
ENSMUSG00000049950	Rpp38	0	1.23656	2.88201e-06	7.85328	2.18e-09	1471	1258	1503	1376	2334	1450	2654	2669	161.168	151.017	167.048	143.541	367.847	336.949	356.675	316.18
ENSMUSG00000026638	Irf6	0	2.50074	3.19413e-06	4.02026	2.91e-09	47	76	90	49	258	163	269	291	5.149	9.123	10.003	5.112	40.662	37.878	36.151	34.473
ENSMUSG00000001467	Cyp51	0	1.28293	3.19413e-06	7.33397	2.63e-09	995	934	894	1024	1685	1039	1882	1836	109.016	112.122	99.362	106.821	265.562	241.442	252.925	217.499
ENSMUSG00000097772	5430416N02Rik	0	1.54879	3.19413e-06	4.86564	2.98e-09	171	162	160	141	310	215	360	384	18.735	19.447	17.783	14.709	48.857	49.961	48.381	45.49
ENSMUSG00000074480	Mex3a	0	-1.26684	3.91709e-06	6.29876	3.88e-09	1272	1017	1157	1104	306	228	367	389	139.365	122.086	128.593	115.167	48.227	52.982	49.322	46.082
ENSMUSG00000021273	Fdft1	0	1.19383	5.40865e-06	6.6331	5.67e-09	647	540	615	639	947	697	1117	1041	70.887	64.825	68.353	66.659	149.251	161.968	150.115	123.321
ENSMUSG00000053012	Krcc1	0	-1.23505	5.50285e-06	6.82035	6.66e-09	1578	1407	1614	1893	478	297	492	628	172.891	168.904	179.385	197.473	75.335	69.017	66.121	74.395
ENSMUSG00000031770	Herpud1	0	1.92425	5.50285e-06	4.77643	6.49e-09	117	156	108	148	335	230	318	490	12.819	18.727	12.003	15.439	52.797	53.447	42.736	58.047
ENSMUSG00000022054	Nefm	0	-1.55313	5.50285e-06	8.25661	6.78e-09	5526	4234	4758	5013	1207	936	1278	1066	605.447	508.273	528.82	522.944	190.228	217.507	171.752	126.282
ENSMUSG00000022528	Hes1	0	-1.44582	5.50285e-06	7.62431	7.28e-09	3562	2482	3035	3129	902	475	851	841	390.265	297.953	337.32	326.41	142.158	110.38	114.367	99.628
ENSMUSG00000036533	Cdc42ep3	0	-1.64174	5.50285e-06	5.67044	7.37e-09	776	855	1014	719	177	133	211	209	85.021	102.639	112.699	75.004	27.896	30.906	28.357	24.759
ENSMUSG00000026034	Clk1	0	1.16426	6.04835e-06	6.34874	8.61e-09	528	448	541	510	823	501	904	894	57.849	53.78	60.129	53.202	129.708	116.422	121.49	105.907
ENSMUSG00000074794	Arrdc3	0	2.04401	6.04835e-06	4.81167	8.81e-09	135	93	146	149	376	202	362	567	14.791	11.164	16.227	15.543	59.259	46.941	48.65	67.169
ENSMUSG00000028811	Yars	0	1.12817	6.71205e-06	5.95547	1.02e-08	380	397	391	391	551	409	619	762	41.634	47.658	43.457	40.788	86.84	95.043	83.188	90.269
ENSMUSG00000045991	Onecut2	0	2.12796	6.80751e-06	5.04651	1.07e-08	160	118	154	154	585	358	397	422	17.53	14.165	17.116	16.065	92.198	83.192	53.353	49.992
ENSMUSG00000099632	2900093K20Rik	0	1.632	6.98699e-06	4.90261	1.24e-08	159	178	173	126	377	226	344	391	17.421	21.368	19.228	13.144	59.417	52.518	46.231	46.319
ENSMUSG00000005667	Mthfd2	0	1.28467	6.98699e-06	7.4075	1.28e-08	1069	1023	1116	853	1813	1058	1805	2147	117.123	122.807	124.036	88.983	285.735	245.857	242.577	254.342
ENSMUSG00000010755	Cars	0	1.10433	6.98699e-06	6.76203	1.3e-08	660	657	721	715	1087	639	1022	1358	72.312	78.87	80.134	74.587	171.315	148.49	137.348	160.874
ENSMUSG00000031604	Msmo1	0	1.07483	6.98699e-06	7.82365	1.29e-08	1354	1302	1486	1684	2081	1412	2402	2500	148.349	156.299	165.159	175.671	327.973	328.119	322.808	296.159
ENSMUSG00000020812	1810032O08Rik	0	1.67847	6.98699e-06	4.40117	1.17e-08	118	116	120	87	263	166	242	288	12.928	13.925	13.337	9.076	41.45	38.575	32.523	34.118
ENSMUSG00000027313	Chac1	0	3.64419	7.01734e-06	3.94373	1.35e-08	37	44	38	42	290	243	265	689	4.054	5.282	4.223	4.381	45.705	56.468	35.614	81.622
ENSMUSG00000092837	Rpph1	0	2.11342	7.74469e-06	4.88009	1.53e-08	133	117	180	105	525	249	398	407	14.572	14.045	20.006	10.953	82.742	57.862	53.488	48.215
ENSMUSG00000027983	Cyp2u1	0	-2.00861	8.74367e-06	4.35179	1.78e-08	415	411	402	303	63	47	70	76	45.469	49.339	44.68	31.608	9.929	10.922	9.407	9.003
ENSMUSG00000059743	Fdps	0	1.15261	8.78725e-06	5.50808	1.84e-08	288	282	303	260	418	322	454	523	31.554	33.853	33.676	27.123	65.878	74.826	61.014	61.957
ENSMUSG00000020363	Gfpt2	0	1.27801	9.19119e-06	5.06871	1.98e-08	196	189	221	193	355	250	309	411	21.474	22.689	24.563	20.133	55.949	58.095	41.527	48.689
ENSMUSG00000032251	Irak1bp1	0	1.31983	1.01464e-05	5.2042	2.25e-08	228	181	213	249	428	240	391	430	24.98	21.728	23.674	25.975	67.454	55.771	52.547	50.939
ENSMUSG00000030161	Gabarapl1	0	1.27267	1.06312e-05	6.33287	2.42e-08	443	434	520	537	784	553	725	1180	48.537	52.1	57.795	56.019	123.561	128.505	97.434	139.787
ENSMUSG00000009112	Bcl2l13	0	1.07912	1.18419e-05	5.79686	3.1e-08	377	311	403	334	526	374	528	620	41.305	37.334	44.791	34.842	82.9	86.91	70.959	73.448
ENSMUSG00000109017	Gm38979	0	-1.85854	1.18419e-05	3.52487	2.83e-08	208	188	223	192	43	27	44	38	22.789	22.569	24.785	20.029	6.777	6.274	5.913	4.502
ENSMUSG00000019960	Dusp6	0	-1.51475	1.18419e-05	6.97987	3.07e-08	2480	1693	1894	1933	598	318	517	477	271.717	203.237	210.506	201.646	94.247	73.896	69.48	56.507
ENSMUSG00000031538	Plat	0	-1.8016	1.18419e-05	3.725	3.07e-08	211	218	247	237	55	34	38	52	23.118	26.17	27.452	24.723	8.668	7.901	5.107	6.16
ENSMUSG00000021096	Ppm1a	0	1.05657	1.18419e-05	6.21335	3.06e-08	457	447	475	536	656	479	675	930	50.07	53.66	52.793	55.914	103.388	111.309	90.714	110.171
ENSMUSG00000064367	mt-Nd5	0	1.1504	1.18419e-05	9.18116	2.89e-08	3089	3672	3811	3960	5668	3417	6249	6994	338.441	440.807	423.567	413.098	893.297	794.038	839.812	828.536
ENSMUSG00000002718	Cse1l	0	-1.19034	1.19501e-05	6.29509	3.2e-08	1117	975	1218	1114	402	209	352	369	122.382	117.044	135.373	116.21	63.357	48.567	47.306	43.713
ENSMUSG00000031700	Gpt2	0	1.42286	1.2193e-05	5.02552	3.34e-08	185	180	216	162	377	220	315	460	20.269	21.608	24.007	16.899	59.417	51.123	42.333	54.493
ENSMUSG00000020130	Tbc1d15	0	0.883222	1.28423e-05	7.3668	3.59e-08	1104	1056	1160	1198	1405	1033	1566	1677	120.958	126.768	128.926	124.973	221.433	240.047	210.457	198.664
ENSMUSG00000010110	Stx5a	0	0.962119	1.40603e-05	6.51641	4.01e-08	604	607	629	597	862	546	820	1038	66.176	72.868	69.909	62.278	135.854	126.879	110.201	122.965
ENSMUSG00000028651	Ppie	0	0.91941	1.51019e-05	6.83186	4.61e-08	727	751	802	798	1020	704	1109	1141	79.653	90.154	89.137	83.245	160.756	163.595	149.04	135.167
ENSMUSG00000040859	Bsdc1	0	1.12707	1.51019e-05	5.99116	4.75e-08	380	416	433	369	576	478	633	679	41.634	49.939	48.125	38.493	90.78	111.077	85.07	80.437
ENSMUSG00000015837	Sqstm1	0	1.59724	1.51019e-05	7.48433	4.69e-08	873	830	1002	1148	1709	1167	2062	3457	95.649	99.638	111.366	119.757	269.345	271.186	277.115	409.529
ENSMUSG00000033501	Crygs	0	-1.66841	1.51019e-05	4.65625	4.68e-08	478	426	380	389	100	68	74	118	52.371	51.139	42.234	40.58	15.76	15.802	9.945	13.979
ENSMUSG00000010095	Slc3a2	0	1.07236	1.51019e-05	7.58518	4.56e-08	1321	1198	1335	1082	1715	1158	1900	2404	144.733	143.814	148.376	112.872	270.29	269.095	255.344	284.787
ENSMUSG00000038508	Gdf15	0	3.51122	1.56518e-05	3.49013	5.08e-08	21	36	24	48	158	177	252	431	2.301	4.322	2.667	5.007	24.901	41.131	33.867	51.058
ENSMUSG00000025574	Tk1	0	-1.80183	1.56518e-05	4.03635	5.11e-08	314	254	327	248	69	37	59	58	34.403	30.492	36.344	25.871	10.875	8.598	7.929	6.871
ENSMUSG00000029378	Areg	0	2.68866	1.67225e-05	3.20952	5.59e-08	28	23	44	45	123	82	178	244	3.068	2.761	4.89	4.694	19.385	19.055	23.922	28.905
ENSMUSG00000021806	Nid2	0	-1.31293	1.67225e-05	5.68426	5.73e-08	770	765	860	636	225	135	232	239	84.364	91.835	95.583	66.346	35.461	31.371	31.179	28.313
ENSMUSG00000098332	2310009A05Rik	0	-1.38255	1.67225e-05	4.19254	5.76e-08	288	250	263	298	75	49	71	92	31.554	30.011	29.231	31.087	11.82	11.387	9.542	10.899
ENSMUSG00000085156	Snhg15	0	1.03964	1.67225e-05	5.56473	5.84e-08	302	286	292	350	450	285	459	539	33.088	34.333	32.454	36.511	70.922	66.228	61.686	63.852
ENSMUSG00000063870	Chd4	0	-1.03892	1.77911e-05	8.8684	6.32e-08	7034	5108	6352	6568	2136	1626	2054	2391	770.669	613.192	705.983	685.158	336.641	377.848	276.04	283.247
ENSMUSG00000064351	mt-Co1	0	1.27706	1.83382e-05	11.0529	6.62e-08	13037	13553	12367	11802	24984	13562	24685	21627	1428.38	1626.98	1374.51	1231.16	3937.57	3151.52	3317.45	2562.02
ENSMUSG00000036752	Tubb4b	0	-1.15604	1.94312e-05	7.15489	7.24e-08	2229	1547	2102	2105	640	400	731	667	244.217	185.71	233.623	219.589	100.866	92.952	98.24	79.015
ENSMUSG00000038540	Tmc3	0	1.55482	1.94312e-05	5.65673	7.24e-08	230	372	266	244	589	419	550	619	25.2	44.657	29.564	25.454	92.829	97.367	73.915	73.329
ENSMUSG00000034614	Pik3ip1	0	1.54314	2.08536e-05	4.15541	7.9e-08	81	85	116	106	221	149	192	207	8.875	10.204	12.893	11.058	34.83	34.624	25.803	24.522
ENSMUSG00000026628	Atf3	0	2.64228	2.2266e-05	2.41428	8.56e-08	14	18	22	26	83	49	79	139	1.534	2.161	2.445	2.712	13.081	11.387	10.617	16.466
ENSMUSG00000006599	Gtf2h1	0	0.827392	2.23604e-05	6.97868	8.73e-08	866	827	883	943	1068	777	1096	1322	94.882	99.278	98.14	98.372	168.321	180.558	147.293	156.609
ENSMUSG00000026812	Tsc1	0	1.08076	2.25327e-05	5.02959	9.19e-08	213	183	216	224	331	194	326	363	23.337	21.968	24.007	23.367	52.167	45.081	43.812	43.002
ENSMUSG00000045294	Insig1	0	1.15	2.25327e-05	6.92136	9.14e-08	717	838	810	669	1205	818	1328	1224	78.557	100.598	90.026	69.789	189.912	190.086	178.472	145
ENSMUSG00000097353	A430046D13Rik	0	1.85811	2.25327e-05	3.31411	9.05e-08	44	56	53	40	117	97	137	125	4.821	6.723	5.891	4.173	18.44	22.541	18.412	14.808
ENSMUSG00000056749	Nfil3	0	1.78294	2.44442e-05	2.95774	1.01e-07	40	38	43	34	94	58	90	127	4.383	4.562	4.779	3.547	14.815	13.478	12.095	15.045
ENSMUSG00000024191	Bnip1	0	1.24111	2.58042e-05	4.23421	1.08e-07	124	108	113	110	192	118	194	235	13.586	12.965	12.559	11.475	30.26	27.421	26.072	27.839
ENSMUSG00000029817	Tra2a	0	0.848603	2.63872e-05	7.16854	1.12e-07	1004	857	1106	1031	1265	839	1343	1470	110.002	102.879	122.925	107.552	199.369	194.966	180.488	174.142
ENSMUSG00000031765	Mt1	0	1.47602	2.66122e-05	11.4538	1.15e-07	16720	14406	15130	16218	31588	15144	42281	36048	1831.9	1729.38	1681.6	1691.82	4978.38	3519.14	5682.2	4270.38
ENSMUSG00000035649	Zcchc7	0	0.926235	2.66635e-05	6.5211	1.2e-07	606	595	690	586	791	602	899	907	66.395	71.427	76.689	61.13	124.664	139.892	120.818	107.447
ENSMUSG00000108175	Gm16499	0	1.18043	2.66635e-05	5.00655	1.17e-07	201	204	214	174	334	221	331	338	22.022	24.489	23.785	18.151	52.64	51.356	44.484	40.041
ENSMUSG00000024427	Spry4	0	-1.78417	2.66635e-05	3.42195	1.18e-07	199	140	206	202	38	23	41	44	21.803	16.806	22.896	21.072	5.989	5.345	5.51	5.212
ENSMUSG00000024378	Stard4	0	1.05285	2.72102e-05	7.04274	1.24e-07	858	784	995	777	1294	944	1266	1272	94.005	94.116	110.588	81.055	203.939	219.366	170.14	150.686
ENSMUSG00000056436	Cyct	0	-1.69377	2.80329e-05	5.15717	1.29e-07	634	505	666	594	170	70	170	113	69.463	60.623	74.021	61.965	26.793	16.267	22.847	13.386
ENSMUSG00000036850	Mrpl41	0	-1.06145	2.83909e-05	6.23866	1.36e-07	1090	806	1075	1113	311	233	398	389	119.424	96.757	119.479	116.106	49.015	54.144	53.488	46.082
ENSMUSG00000027829	Ccnl1	0	1.10724	2.83909e-05	8.2152	1.35e-07	1953	1813	1819	1939	3041	1627	3528	3133	213.977	217.642	202.17	202.272	479.273	378.08	474.133	371.147
ENSMUSG00000020893	Per1	0	1.33722	2.83909e-05	5.39695	1.33e-07	238	258	283	209	344	340	479	542	26.076	30.972	31.454	21.802	54.216	79.009	64.374	64.207
ENSMUSG00000021670	Hmgcr	0	0.865856	2.8524e-05	7.16744	1.38e-07	1012	888	1065	996	1233	942	1352	1365	110.878	106.6	118.368	103.9	194.325	218.901	181.697	161.703
ENSMUSG00000001228	Uhrf1	0	-1.00074	2.89449e-05	5.9519	1.42e-07	850	755	902	754	306	189	300	317	93.129	90.634	100.251	78.656	48.227	43.92	40.317	37.553
ENSMUSG00000066441	Rdh11	0	1.45274	2.98691e-05	4.61928	1.5e-07	116	155	114	174	242	194	282	310	12.709	18.607	12.67	18.151	38.14	45.081	37.898	36.724
ENSMUSG00000021190	Lgmn	0	0.867277	2.98691e-05	6.95029	1.5e-07	885	784	852	884	1054	701	1264	1255	96.964	94.116	94.694	92.217	166.114	162.898	169.871	148.672
ENSMUSG00000113519	AC073562.1	0	3.30219	2.98691e-05	0.842819	1.52e-07	5	3	5	7	36	22	41	44	0.548	0.36	0.556	0.73	5.674	5.112	5.51	5.212
ENSMUSG00000024986	Hhex	0	-1.25252	2.98691e-05	5.29108	1.53e-07	604	508	563	552	177	139	167	156	66.176	60.983	62.574	57.583	27.896	32.301	22.443	18.48
ENSMUSG00000021792	Fam213a	0	1.00672	3.05183e-05	5.74987	1.58e-07	354	278	385	403	487	351	530	566	38.785	33.373	42.79	42.04	76.753	81.565	71.227	67.05
ENSMUSG00000027737	Slc7a11	0	3.41862	3.26842e-05	1.52722	1.71e-07	7	4	11	11	45	43	63	95	0.767	0.48	1.223	1.147	7.092	9.992	8.467	11.254
ENSMUSG00000053877	Srcap	0	1.83036	3.3618e-05	3.11351	1.78e-07	40	37	39	54	130	70	107	109	4.383	4.442	4.335	5.633	20.488	16.267	14.38	12.913
ENSMUSG00000031762	Mt2	0	1.29822	3.40562e-05	10.1179	1.83e-07	7196	5632	7291	6319	11986	5802	14351	14024	788.418	676.096	810.346	659.183	1889.04	1348.26	1928.65	1661.34
ENSMUSG00000078719	Msmp	0	-2.41047	3.46964e-05	4.6513	1.88e-07	742	510	447	472	93	66	43	82	81.296	61.223	49.681	49.238	14.657	15.337	5.779	9.714
ENSMUSG00000020572	Nampt	0	1.04393	3.46964e-05	6.9798	1.9e-07	897	815	780	776	1277	884	1223	1181	98.278	97.837	86.692	80.951	201.26	205.423	164.361	139.906
ENSMUSG00000040666	Sh3bgr	0	2.06129	3.58685e-05	2.84133	2e-07	38	35	31	25	92	78	108	90	4.163	4.202	3.445	2.608	14.5	18.126	14.514	10.662
ENSMUSG00000010592	Dazl	0	-1.21435	3.58685e-05	9.04208	2.01e-07	8822	6307	7656	7265	2566	1323	2733	2333	966.568	757.127	850.914	757.868	404.411	307.437	367.292	276.376
ENSMUSG00000020256	Aldh1l2	0	2.93566	3.62222e-05	2.33513	2.05e-07	13	16	21	17	63	67	82	159	1.424	1.921	2.334	1.773	9.929	15.569	11.02	18.836
ENSMUSG00000039753	Fbxl5	0	-0.894518	3.6587e-05	7.07056	2.1e-07	1974	1545	1671	1648	650	432	642	788	216.278	185.47	185.721	171.915	102.442	100.388	86.279	93.349
ENSMUSG00000097289	2010300F17Rik	0	-1.56765	3.6587e-05	4.70334	2.11e-07	427	395	354	485	74	89	115	106	46.784	47.418	39.345	50.594	11.663	20.682	15.455	12.557
ENSMUSG00000027162	Lin7c	0	0.874286	3.96096e-05	7.06266	2.31e-07	959	780	1010	936	1227	724	1228	1481	105.071	93.635	112.255	97.641	193.38	168.242	165.033	175.445
ENSMUSG00000108414	Snhg1	0	1.15115	4.13843e-05	5.5637	2.43e-07	305	289	280	307	498	269	561	489	33.417	34.693	31.12	32.026	78.487	62.51	75.394	57.929
ENSMUSG00000025237	Parp6	0	1.18471	4.33341e-05	5.18818	2.57e-07	219	240	220	216	361	268	409	350	23.994	28.811	24.452	22.533	56.895	62.278	54.966	41.462
ENSMUSG00000048040	Arxes2	0	-1.87905	4.40811e-05	3.20688	2.68e-07	158	175	147	168	31	31	27	31	17.311	21.008	16.338	17.525	4.886	7.204	3.629	3.672
ENSMUSG00000038393	Txnip	0	0.939019	4.40811e-05	5.45601	2.71e-07	282	265	338	295	387	270	442	445	30.897	31.812	37.566	30.774	60.993	62.742	59.401	52.716
ENSMUSG00000041147	Brca2	0	-1.31021	4.40811e-05	4.74973	2.72e-07	376	346	422	416	124	94	111	102	41.196	41.536	46.903	43.396	19.543	21.844	14.917	12.083
ENSMUSG00000066357	Wdr6	0	-1.27133	4.40811e-05	4.7241	2.67e-07	427	341	406	351	126	77	118	110	46.784	40.936	45.124	36.615	19.858	17.893	15.858	13.031
ENSMUSG00000000416	Cttnbp2	0	2.23387	4.44426e-05	2.5537	2.77e-07	20	18	28	35	97	67	69	90	2.191	2.161	3.112	3.651	15.288	15.569	9.273	10.662
ENSMUSG00000040618	Pck2	0	1.63795	4.46339e-05	4.66958	2.82e-07	141	118	136	144	235	179	279	506	15.448	14.165	15.115	15.022	37.037	41.596	37.495	59.943
ENSMUSG00000061878	Sphk1	0	-1.1743	4.46339e-05	4.85461	2.83e-07	457	353	424	380	121	93	141	131	50.07	42.376	47.125	39.641	19.07	21.611	18.949	15.519
ENSMUSG00000027397	Slc20a1	0	1.118	4.56568e-05	6.90516	2.93e-07	762	723	736	802	927	850	1075	1731	83.487	86.793	81.802	83.663	146.099	197.522	144.471	205.061
ENSMUSG00000022044	Stmn4	0	3.40684	4.62302e-05	2.98728	2.99e-07	17	41	19	17	139	212	145	164	1.863	4.922	2.112	1.773	21.907	49.264	19.487	19.428
ENSMUSG00000041359	Tcl1	0	-1.27686	4.63203e-05	6.18638	3.02e-07	1133	1108	989	992	408	188	282	331	124.135	133.01	109.921	103.483	64.302	43.687	37.898	39.212
ENSMUSG00000097868	A330069E16Rik	0	1.20684	4.67451e-05	6.68399	3.08e-07	570	671	533	762	896	812	934	1324	62.451	80.551	59.239	79.49	141.213	188.692	125.522	156.846
ENSMUSG00000015522	Arnt	0	0.90758	4.70023e-05	5.74434	3.15e-07	328	342	427	362	461	335	501	566	35.937	41.056	47.458	37.763	72.655	77.847	67.33	67.05
ENSMUSG00000028591	Pramef12	0	1.32998	4.70023e-05	5.40934	3.14e-07	229	281	290	205	530	288	425	476	25.09	33.733	32.232	21.385	83.53	66.925	57.116	56.389
ENSMUSG00000020593	Lpin1	0	1.12105	4.70675e-05	5.29529	3.18e-07	206	272	257	255	358	297	388	414	22.57	32.652	28.564	26.601	56.422	69.017	52.144	49.044
ENSMUSG00000106951	5930430L01Rik	0	1.77581	4.76183e-05	4.32504	3.25e-07	87	119	143	68	261	162	262	255	9.532	14.285	15.894	7.094	41.135	37.645	35.211	30.208
ENSMUSG00000031932	Gpr83	0	-1.92071	4.88444e-05	2.72821	3.36e-07	126	107	124	118	30	15	21	20	13.805	12.845	13.782	12.309	4.728	3.486	2.822	2.369
ENSMUSG00000035427	Mageb4	0	-1.23243	4.89355e-05	6.87722	3.45e-07	1819	1579	1598	1695	530	346	647	442	199.296	189.552	177.607	176.818	83.53	80.403	86.951	52.361
ENSMUSG00000079259	Trim71	0	-1.05486	4.89355e-05	5.78909	3.44e-07	785	645	772	748	233	202	286	247	86.007	77.429	85.803	78.03	36.722	46.941	38.436	29.261
ENSMUSG00000042099	Kank3	0	-1.53892	4.89355e-05	4.51195	3.4e-07	397	272	444	341	90	69	94	84	43.497	32.652	49.348	35.572	14.184	16.034	12.633	9.951
ENSMUSG00000041911	Dlx1	0	-2.16997	5.27953e-05	2.25625	3.75e-07	93	99	98	82	13	12	16	14	10.189	11.885	10.892	8.554	2.049	2.789	2.15	1.658
ENSMUSG00000042709	Atpaf2	0	0.907801	5.3898e-05	5.5529	3.86e-07	319	284	332	335	424	321	426	449	34.951	34.093	36.9	34.946	66.824	74.594	57.251	53.19
ENSMUSG00000027641	Rbl1	0	1.47433	5.53863e-05	3.14297	4.1e-07	43	42	57	54	93	68	106	105	4.711	5.042	6.335	5.633	14.657	15.802	14.245	12.439
ENSMUSG00000032121	Tmem218	0	1.03595	5.53863e-05	5.36957	4.08e-07	297	221	253	305	372	292	417	413	32.54	26.53	28.119	31.817	58.629	67.855	56.041	48.926
ENSMUSG00000032398	Snapc5	0	-1.07787	5.53863e-05	5.67745	4.07e-07	663	607	696	827	212	140	229	332	72.64	72.868	77.356	86.271	33.412	32.533	30.776	39.33
ENSMUSG00000050288	Fzd2	0	-1.4381	5.53863e-05	4.39339	4e-07	360	253	398	289	82	59	87	94	39.443	30.372	44.235	30.148	12.923	13.71	11.692	11.136
ENSMUSG00000037202	Prf1	0	2.24439	5.82276e-05	3.38308	4.38e-07	42	36	55	42	170	155	117	138	4.602	4.322	6.113	4.381	26.793	36.019	15.724	16.348
ENSMUSG00000038742	Angptl6	0	1.19897	5.82276e-05	4.26761	4.38e-07	118	120	131	102	193	139	202	202	12.928	14.405	14.56	10.64	30.418	32.301	27.147	23.93
ENSMUSG00000040435	Ppp1r15a	0	1.06911	5.90111e-05	6.32261	4.5e-07	509	400	641	528	630	533	864	941	55.768	48.018	71.243	55.08	99.29	123.858	116.114	111.474
ENSMUSG00000060373	Hnrnpc	0	0.816498	5.90111e-05	8.9891	4.48e-07	3798	2962	3718	3821	4490	2765	4790	5255	416.122	355.575	413.231	398.598	707.64	642.527	643.735	622.527
ENSMUSG00000039661	Dusp26	0	1.59932	6.04301e-05	3.53214	4.69e-07	62	60	69	56	167	71	138	146	6.793	7.203	7.669	5.842	26.32	16.499	18.546	17.296
ENSMUSG00000005413	Hmox1	0	1.90651	6.04301e-05	6.46577	4.68e-07	388	381	418	526	913	514	1245	2191	42.511	45.737	46.458	54.871	143.892	119.443	167.317	259.554
ENSMUSG00000032578	Cish	0	1.6794	6.04301e-05	2.4464	4.72e-07	26	29	28	28	59	48	62	76	2.849	3.481	3.112	2.921	9.299	11.154	8.332	9.003
ENSMUSG00000031490	Eif4ebp1	0	1.08214	6.28506e-05	9.36891	4.94e-07	4251	4079	3652	4996	5606	3837	6491	9292	465.754	489.666	405.896	521.171	883.526	891.638	872.335	1100.77
ENSMUSG00000028057	Rit1	0	0.913242	6.49801e-05	6.02426	5.17e-07	402	405	433	533	529	393	609	755	44.044	48.618	48.125	55.601	83.372	91.325	81.844	89.44
ENSMUSG00000037552	Plekhg2	0	-1.39886	6.49801e-05	4.61147	5.19e-07	386	401	390	302	85	72	118	106	42.291	48.138	43.346	31.504	13.396	16.731	15.858	12.557
ENSMUSG00000029249	Rest	0	-0.819307	6.58394e-05	6.76789	5.29e-07	1399	1163	1454	1388	527	346	519	716	153.279	139.613	161.602	144.793	83.057	80.403	69.749	84.82
ENSMUSG00000032554	Trf	0	-1.17177	6.71371e-05	5.92592	5.44e-07	1059	786	839	728	280	193	278	272	116.028	94.356	93.249	75.943	44.129	44.849	37.361	32.222
ENSMUSG00000024359	Hspa9	0	0.781068	6.78812e-05	8.9958	5.54e-07	3736	3553	3457	3725	4226	2835	4382	5776	409.329	426.522	384.223	388.583	666.033	658.794	588.903	684.247
ENSMUSG00000027122	Arl14ep	0	0.939898	6.82786e-05	5.98534	5.61e-07	397	351	487	480	611	348	602	694	43.497	42.136	54.127	50.072	96.296	80.868	80.904	82.214
ENSMUSG00000068079	Tcf15	0	-1.72543	7.09117e-05	4.81505	5.91e-07	580	443	453	436	165	59	94	93	63.547	53.18	50.348	45.482	26.005	13.71	12.633	11.017
ENSMUSG00000028708	Mknk1	0	1.12815	7.09117e-05	4.38585	5.89e-07	139	103	140	145	178	143	230	235	15.229	12.365	15.56	15.126	28.053	33.23	30.91	27.839
ENSMUSG00000020407	Upp1	0	1.37513	7.10839e-05	3.62698	5.96e-07	62	79	79	65	131	92	116	166	6.793	9.484	8.78	6.781	20.646	21.379	15.589	19.665
ENSMUSG00000027637	1110008F13Rik	0	-0.813154	7.46626e-05	6.66597	6.31e-07	1380	1123	1234	1285	469	315	557	625	151.197	134.811	137.151	134.048	73.916	73.199	74.856	74.04
ENSMUSG00000041161	Otud3	0	1.31385	7.50035e-05	3.9499	6.38e-07	84	82	117	82	166	121	143	186	9.203	9.844	13.004	8.554	26.162	28.118	19.218	22.034
ENSMUSG00000068739	Sars	0	0.862868	7.51105e-05	8.01385	6.48e-07	1932	1492	1676	2076	2114	1472	2509	2855	211.676	179.108	186.276	216.563	333.174	342.062	337.188	338.214
ENSMUSG00000040420	Cdh18	0	3.46865	7.51105e-05	1.09226	6.47e-07	10	3	7	4	60	27	53	43	1.096	0.36	0.778	0.417	9.456	6.274	7.123	5.094
ENSMUSG00000028331	Trmo	0	1.30107	7.51175e-05	4.01297	6.6e-07	110	82	110	81	180	122	152	187	12.052	9.844	12.226	8.45	28.369	28.35	20.427	22.153
ENSMUSG00000024793	Tnfrsf25	0	-1.94129	7.51175e-05	2.19061	6.74e-07	83	81	82	81	16	12	15	14	9.094	9.724	9.114	8.45	2.522	2.789	2.016	1.658
ENSMUSG00000029464	Gpn3	0	0.993002	7.51175e-05	5.44791	6.75e-07	279	253	292	329	451	252	448	424	30.568	30.372	32.454	34.321	71.079	58.559	60.207	50.229
ENSMUSG00000052997	Uba2	0	-0.913549	7.51175e-05	7.00311	6.55e-07	1758	1437	1808	1561	588	416	741	635	192.612	172.505	200.947	162.84	92.671	96.67	99.584	75.224
ENSMUSG00000025234	Arih1	0	0.826722	7.51175e-05	6.26893	6.78e-07	475	539	566	577	685	443	653	843	52.043	64.705	62.907	60.191	107.958	102.944	87.758	99.865
ENSMUSG00000040204	Pclaf	0	-1.4362	7.51175e-05	4.79538	6.64e-07	566	340	428	394	119	67	126	119	62.013	40.815	47.569	41.101	18.755	15.569	16.933	14.097
ENSMUSG00000001240	Ramp2	0	-1.53499	7.51175e-05	3.85999	6.7e-07	273	239	207	205	63	37	49	67	29.911	28.691	23.007	21.385	9.929	8.598	6.585	7.937
ENSMUSG00000027942	4933434E20Rik	0	0.838948	7.57764e-05	8.32213	6.89e-07	2448	2165	2160	2131	2818	2090	2949	2917	268.211	259.898	240.07	222.301	444.127	485.672	396.32	345.559
ENSMUSG00000028467	Gba2	0	-1.32629	7.58365e-05	4.09308	6.94e-07	280	240	264	216	71	57	67	75	30.678	28.811	29.342	22.533	11.19	13.246	9.004	8.885
ENSMUSG00000064341	mt-Nd1	0	-1.02327	7.79656e-05	11.2184	7.18e-07	34468	28114	29292	34785	9962	6244	12846	14808	3776.43	3374.96	3255.61	3628.69	1570.05	1450.97	1726.39	1754.21
ENSMUSG00000027952	Pmvk	0	1.03989	7.85997e-05	5.10096	7.37e-07	201	220	212	254	296	257	346	340	22.022	26.41	23.562	26.497	46.651	59.721	46.499	40.278
ENSMUSG00000004988	Fxyd4	0	1.50403	7.85997e-05	3.40831	7.33e-07	57	57	58	58	124	103	102	121	6.245	6.843	6.446	6.05	19.543	23.935	13.708	14.334
ENSMUSG00000030166	Rad52	0	1.03031	7.85997e-05	4.37775	7.42e-07	130	127	144	138	214	130	187	224	14.243	15.246	16.005	14.396	33.727	30.209	25.131	26.536
ENSMUSG00000015605	Srf	0	0.999164	7.85997e-05	4.75542	7.28e-07	170	175	174	187	258	185	260	260	18.626	21.008	19.339	19.507	40.662	42.99	34.942	30.801
ENSMUSG00000026966	Ssna1	0	-0.817368	8.00147e-05	7.33113	7.65e-07	2203	1742	1994	2041	773	476	883	998	241.368	209.119	221.62	212.912	121.828	110.612	118.668	118.227
ENSMUSG00000054312	Mrps21	0	-0.841191	8.00147e-05	5.87576	7.69e-07	782	643	729	782	277	176	318	354	85.679	77.189	81.024	81.576	43.656	40.899	42.736	41.936
ENSMUSG00000070683	Lactbl1	0	2.54735	8.00147e-05	4.68641	7.65e-07	86	112	139	67	390	434	489	285	9.422	13.445	15.449	6.989	61.465	100.852	65.717	33.762
ENSMUSG00000025402	Nab2	0	-1.29537	8.07669e-05	4.82209	7.86e-07	399	368	440	439	111	94	86	177	43.716	44.177	48.903	45.795	17.494	21.844	11.558	20.968
ENSMUSG00000024563	Smad2	0	0.769296	8.07669e-05	6.54326	7.81e-07	631	665	708	649	797	575	828	875	69.134	79.83	78.69	67.702	125.61	133.618	111.276	103.656
ENSMUSG00000032913	Lrig2	0	1.28709	8.26062e-05	5.0041	8.14e-07	180	189	222	169	343	277	343	299	19.721	22.689	24.674	17.63	54.058	64.369	46.096	35.421
ENSMUSG00000010796	Asz1	0	-1.14574	8.26062e-05	6.80835	8.18e-07	1724	1301	1720	1513	607	256	558	550	188.887	156.179	191.167	157.833	95.665	59.489	74.99	65.155
ENSMUSG00000033543	Gtf2a2	0	-0.952465	8.26062e-05	6.36422	8.13e-07	1243	868	1034	1145	414	272	351	469	136.187	104.199	114.922	119.444	65.248	63.207	47.171	55.56
ENSMUSG00000041935	AW549877	0	0.89487	8.27796e-05	5.68416	8.25e-07	337	356	315	399	461	293	465	574	36.923	42.736	35.01	41.623	72.655	68.087	62.492	67.998
ENSMUSG00000020385	Clk4	0	0.916264	8.3327e-05	6.70525	8.44e-07	758	667	707	689	1007	679	1032	905	83.049	80.07	78.578	71.875	158.707	157.785	138.692	107.21
ENSMUSG00000018427	Ypel2	0	1.36645	8.3327e-05	3.5339	8.42e-07	64	56	77	72	125	75	109	171	7.012	6.723	8.558	7.511	19.7	17.428	14.649	20.257
ENSMUSG00000037851	Iars	0	0.758103	8.3327e-05	7.15077	8.45e-07	1020	981	1058	1002	1280	752	1322	1380	111.755	117.765	117.59	104.526	201.733	174.749	177.665	163.48
ENSMUSG00000021065	Fut8	0	-0.933235	8.44084e-05	4.92732	8.6e-07	379	390	397	397	144	92	161	163	41.525	46.818	44.124	41.414	22.695	21.379	21.637	19.31
ENSMUSG00000041313	Slc7a1	0	1.14074	8.46124e-05	5.87836	8.67e-07	344	345	390	391	699	424	450	662	37.69	41.416	43.346	40.788	110.165	98.529	60.476	78.423
ENSMUSG00000028954	Nub1	0	0.724146	8.67864e-05	7.39086	8.95e-07	1240	1171	1278	1163	1396	1043	1425	1576	135.859	140.573	142.041	121.321	220.015	242.371	191.508	186.699
ENSMUSG00000001366	Fbxo9	0	-1.13366	8.75275e-05	5.07007	9.08e-07	462	402	561	426	158	118	128	169	50.618	48.258	62.351	44.439	24.901	27.421	17.202	20.02
ENSMUSG00000066278	Vps37b	0	0.919555	8.82006e-05	5.07693	9.24e-07	226	229	247	208	311	221	301	339	24.761	27.49	27.452	21.698	49.015	51.356	40.452	40.159
ENSMUSG00000036390	Gadd45a	0	1.66478	8.82006e-05	4.59588	9.25e-07	122	122	134	129	221	171	254	520	13.367	14.646	14.893	13.457	34.83	39.737	34.135	61.601
ENSMUSG00000050967	Creg2	0	1.67547	8.94456e-05	3.58023	9.43e-07	53	64	85	51	180	80	130	163	5.807	7.683	9.447	5.32	28.369	18.59	17.471	19.31
ENSMUSG00000004994	Ccdc130	0	1.00142	9.04816e-05	5.64061	9.59e-07	340	348	362	266	440	341	483	517	37.252	41.776	40.234	27.748	69.346	79.241	64.911	61.246
ENSMUSG00000026473	Glul	0	0.856514	9.31869e-05	6.01204	9.93e-07	448	388	473	479	575	368	519	776	49.084	46.578	52.571	49.968	90.622	85.515	69.749	91.928
ENSMUSG00000094985	Topaz1	0	-1.09292	9.47053e-05	4.66058	1.01507e-06	346	333	388	307	108	77	133	121	37.909	39.975	43.124	32.026	17.021	17.893	17.874	14.334
ENSMUSG00000074637	Sox2	0	-1.50243	9.85838e-05	4.7726	1.06239e-06	503	361	487	385	136	52	135	105	55.11	43.336	54.127	40.162	21.434	12.084	18.143	12.439
ENSMUSG00000002393	Nr2f6	0	-0.992758	9.86644e-05	4.67565	1.069e-06	363	296	345	332	125	88	111	133	39.771	35.533	38.344	34.633	19.7	20.449	14.917	15.756
ENSMUSG00000029270	Fam69a	0	-0.935966	0.00010096	4.8226	1.10838e-06	340	368	374	371	140	91	132	155	37.252	44.177	41.568	38.702	22.065	21.146	17.74	18.362
ENSMUSG00000030074	Gxylt2	0	-1.22392	0.00010096	4.21325	1.11527e-06	309	245	252	248	72	56	95	84	33.855	29.411	28.008	25.871	11.347	13.013	12.767	9.951
ENSMUSG00000022358	Fbxo32	0	1.03254	0.00010096	5.30908	1.1174e-06	280	248	283	221	398	253	414	374	30.678	29.771	31.454	23.054	62.726	58.792	55.638	44.305
ENSMUSG00000097971	Gm26917	0	1.32911	0.00010096	7.96111	1.11694e-06	1762	1193	1648	1309	2875	1226	3199	3263	193.051	143.214	183.164	136.552	453.11	284.896	429.918	386.547
ENSMUSG00000039384	Dusp10	0	1.38982	0.000103827	3.35325	1.16449e-06	56	55	73	51	96	77	101	148	6.136	6.603	8.113	5.32	15.13	17.893	13.574	17.533
ENSMUSG00000027387	Zc3h8	0	0.906077	0.000103827	5.5845	1.16728e-06	315	282	385	327	423	275	508	473	34.512	33.853	42.79	34.112	66.666	63.904	68.271	56.033
ENSMUSG00000032044	Rpusd4	0	1.20985	0.000103827	5.41778	1.16035e-06	265	291	303	196	421	319	466	432	29.034	34.933	33.676	20.446	66.351	74.129	62.626	51.176
ENSMUSG00000026142	Rhbdd1	0	1.03699	0.000104876	4.46832	1.19006e-06	135	136	144	156	175	163	226	238	14.791	16.326	16.005	16.274	27.581	37.878	30.372	28.194
ENSMUSG00000069206	Zfp874a	0	1.50515	0.000104876	3.47504	1.19128e-06	58	53	62	74	140	61	146	142	6.355	6.362	6.891	7.72	22.065	14.175	19.621	16.822
ENSMUSG00000028518	Prkaa2	0	1.97759	0.000108928	1.77492	1.24366e-06	17	11	18	17	50	28	47	47	1.863	1.321	2.001	1.773	7.88	6.507	6.316	5.568
ENSMUSG00000020409	Slu7	0	0.692644	0.000110082	7.03393	1.26966e-06	991	925	930	983	995	779	1160	1293	108.577	111.042	103.363	102.544	156.816	181.023	155.894	153.174
ENSMUSG00000020649	Rrm2	0	-1.40947	0.000110082	4.77729	1.26878e-06	547	307	405	443	124	62	113	134	59.931	36.854	45.013	46.213	19.543	14.407	15.186	15.874
ENSMUSG00000089824	Rbm12	0	-1.09425	0.000110345	4.39628	1.31569e-06	310	258	281	294	113	62	86	106	33.965	30.972	31.231	30.669	17.809	14.407	11.558	12.557
ENSMUSG00000028165	Cisd2	0	-0.837008	0.000110345	6.80227	1.30186e-06	1431	1230	1363	1540	621	336	589	593	156.785	147.656	151.488	160.649	97.872	78.079	79.157	70.249
ENSMUSG00000029992	Gfpt1	0	0.805327	0.000110345	6.26094	1.31494e-06	478	501	589	592	622	506	630	807	52.371	60.143	65.463	61.756	98.029	117.584	84.667	95.6
ENSMUSG00000079197	Psme2	0	-0.895458	0.000110345	6.82217	1.31769e-06	1703	1146	1490	1460	494	347	577	716	186.586	137.572	165.604	152.304	77.856	80.635	77.544	84.82
ENSMUSG00000038721	Hoxb7	0	-0.911068	0.000110345	5.55096	1.30741e-06	686	489	611	612	203	168	226	268	75.16	58.702	67.909	63.842	31.994	39.04	30.372	31.748
ENSMUSG00000022760	Thap7	0	-0.836808	0.000110345	5.86671	1.31444e-06	742	622	805	741	320	182	288	324	81.296	74.668	89.47	77.299	50.433	42.293	38.705	38.382
ENSMUSG00000024594	Prrc1	0	0.778096	0.000110345	6.43003	1.29688e-06	580	585	668	614	692	543	681	959	63.547	70.227	74.244	64.051	109.062	126.182	91.521	113.607
ENSMUSG00000033813	Tcea1	0	0.892142	0.000110581	5.25978	1.34061e-06	294	216	250	290	313	243	346	425	32.212	25.93	27.786	30.252	49.33	56.468	46.499	50.347
ENSMUSG00000026864	Hspa5	0	0.754102	0.000110581	9.65421	1.36389e-06	5396	5730	5971	5962	6415	4391	6932	9292	591.204	687.861	663.637	621.942	1011.03	1020.38	931.601	1100.77
ENSMUSG00000058454	Dhcr7	0	1.35002	0.000110581	5.84663	1.35373e-06	320	361	350	302	594	581	609	522	35.06	43.336	38.9	31.504	93.617	135.012	81.844	61.838
ENSMUSG00000037868	Egr2	0	-1.40142	0.000110581	4.96995	1.32968e-06	501	454	547	381	141	115	117	114	54.891	54.501	60.795	39.745	22.222	26.724	15.724	13.505
ENSMUSG00000031671	Setd6	0	0.95637	0.000110581	5.42488	1.34137e-06	334	230	311	278	401	268	437	413	36.594	27.61	34.566	29	63.199	62.278	58.729	48.926
ENSMUSG00000024803	Ankrd1	0	-1.17504	0.000110581	9.07877	1.35196e-06	7009	7432	6636	9378	1839	1481	3164	2939	767.929	892.178	737.547	978.291	289.833	344.153	425.215	348.165
ENSMUSG00000049164	Zfp518a	0	-1.01717	0.000110581	5.7404	1.36559e-06	761	618	760	708	277	133	299	266	83.378	74.188	84.469	73.857	43.656	30.906	40.183	31.511
ENSMUSG00000044576	Garem2	0	-1.47641	0.000115141	3.25149	1.43532e-06	152	148	140	143	37	30	43	33	16.654	17.767	15.56	14.917	5.831	6.971	5.779	3.909
ENSMUSG00000006517	Mvd	0	1.2591	0.000115141	5.03579	1.42976e-06	151	231	208	202	369	265	308	336	16.544	27.731	23.118	21.072	58.156	61.58	41.393	39.804
ENSMUSG00000018920	Cxcl16	0	1.93716	0.000115182	2.87651	1.44254e-06	24	41	31	44	72	88	102	101	2.63	4.922	3.445	4.59	11.347	20.449	13.708	11.965
ENSMUSG00000060808	B9d1os	0	3.11985	0.000115401	0.917049	1.46227e-06	4	7	3	10	33	26	46	35	0.438	0.84	0.333	1.043	5.201	6.042	6.182	4.146
ENSMUSG00000022858	Tra2b	0	0.679983	0.000115401	8.47569	1.46545e-06	2805	2476	2629	2548	2981	1940	3146	3422	307.325	297.233	292.196	265.801	469.816	450.815	422.795	405.383
ENSMUSG00000092203	1110038B12Rik	0	0.875334	0.000115401	5.59244	1.46419e-06	361	280	365	322	450	284	475	453	39.552	33.613	40.567	33.59	70.922	65.996	63.836	53.664
ENSMUSG00000029860	Zyx	0	0.859959	0.000117234	7.77161	1.49556e-06	1340	1585	1491	1624	1640	1463	1878	2517	146.815	190.272	165.715	169.412	258.47	339.97	252.387	298.173
ENSMUSG00000027435	Cd93	0	-1.21008	0.000117573	4.56403	1.547e-06	373	309	339	309	126	75	99	95	40.867	37.094	37.678	32.234	19.858	17.428	13.305	11.254
ENSMUSG00000072694	1500011B03Rik	0	-1.09981	0.000117573	5.87609	1.53627e-06	958	723	837	722	268	135	318	327	104.962	86.793	93.027	75.317	42.238	31.371	42.736	38.738
ENSMUSG00000030611	Mrps11	0	-0.857048	0.000117573	5.64625	1.52799e-06	646	583	694	582	267	171	232	273	70.778	69.987	77.133	60.713	42.08	39.737	31.179	32.341
ENSMUSG00000045193	Cirbp	0	-0.971013	0.000117573	7.55621	1.54782e-06	2929	2202	2445	2280	1065	535	906	951	320.911	264.34	271.746	237.844	167.848	124.323	121.759	112.659
ENSMUSG00000024137	E4f1	0	1.08709	0.000117573	4.35951	1.53788e-06	128	135	134	122	175	160	211	207	14.024	16.206	14.893	12.727	27.581	37.181	28.357	24.522
ENSMUSG00000045826	Ptprcap	0	-1.51707	0.000117573	3.68445	1.51004e-06	168	166	219	265	51	35	53	52	18.407	19.928	24.34	27.644	8.038	8.133	7.123	6.16
ENSMUSG00000064370	mt-Cytb	0	-0.933388	0.000117573	13.2301	1.53565e-06	132653	125308	104163	133211	43566	28675	52402	54103	14533.9	15042.7	11577	13896.3	6866.16	6663.46	7042.38	6409.25
ENSMUSG00000037887	Dusp8	0	2.41493	0.000118083	3.63174	1.56142e-06	45	81	60	26	160	204	169	189	4.93	9.724	6.669	2.712	25.217	47.405	22.712	22.39
ENSMUSG00000027667	Zfp639	0	0.699857	0.000119796	6.77795	1.59105e-06	841	725	837	798	891	670	860	1126	92.143	87.033	93.027	83.245	140.425	155.694	115.577	133.39
ENSMUSG00000087687	Pet100	0	-0.922241	0.000120643	6.12603	1.61634e-06	905	754	845	1092	315	252	300	421	99.155	90.514	93.916	113.915	49.645	58.559	40.317	49.873
ENSMUSG00000035172	Plekhh3	0	-1.09421	0.000120643	4.22204	1.61221e-06	286	218	248	260	88	62	76	96	31.335	26.17	27.564	27.123	13.869	14.407	10.214	11.373
ENSMUSG00000016253	Nelfcd	0	-0.963262	0.000121998	5.58486	1.64161e-06	651	599	681	566	226	141	279	234	71.326	71.907	75.689	59.044	35.618	32.765	37.495	27.721
ENSMUSG00000005968	Tuft1	0	1.27258	0.000123753	4.57722	1.67244e-06	147	166	150	111	283	173	234	249	16.106	19.928	16.672	11.579	44.602	40.202	31.448	29.497
ENSMUSG00000024866	Acy3	0	-1.26384	0.000124171	3.58689	1.68531e-06	170	170	179	167	59	38	46	52	18.626	20.408	19.895	17.421	9.299	8.83	6.182	6.16
ENSMUSG00000024190	Dusp1	0	0.762422	0.000124979	6.61018	1.70357e-06	643	717	694	732	790	634	788	1004	70.449	86.073	77.133	76.361	124.507	147.328	105.9	118.938
ENSMUSG00000070972	Dnajc25	0	1.01209	0.000127705	5.57207	1.75876e-06	317	221	353	375	409	294	504	519	34.732	26.53	39.234	39.119	64.46	68.319	67.733	61.483
ENSMUSG00000031532	Saraf	0	0.763292	0.000127705	6.89839	1.76304e-06	785	861	892	865	913	753	969	1322	86.007	103.359	99.14	90.235	143.892	174.981	130.225	156.609
ENSMUSG00000044807	Zfp354c	0	-1.34107	0.000127705	3.58514	1.75625e-06	203	157	170	188	54	26	47	68	22.241	18.847	18.894	19.612	8.511	6.042	6.316	8.056
ENSMUSG00000028214	Gem	0	2.01758	0.000128225	2.54633	1.77768e-06	29	20	29	27	67	80	83	68	3.177	2.401	3.223	2.817	10.559	18.59	11.154	8.056
ENSMUSG00000027620	Rbm39	0	0.779447	0.00012944	10.0332	1.80689e-06	7920	6939	7685	7207	8608	5948	10852	9657	867.742	832.996	854.137	751.817	1356.65	1382.19	1458.42	1144.01
ENSMUSG00000038803	Ost4	0	-0.80138	0.00012944	7.82718	1.80961e-06	3063	2569	2478	3086	1003	737	1233	1447	335.593	308.397	275.413	321.924	158.076	171.263	165.705	171.417
ENSMUSG00000030717	Nupr1	0	1.55705	0.000130392	7.36169	1.83052e-06	805	736	855	1239	1515	919	2031	3381	88.198	88.353	95.028	129.25	238.77	213.556	272.949	400.526
ENSMUSG00000033379	Atp6v0b	0	0.667361	0.000131192	8.85824	1.86278e-06	3403	3425	3412	3439	3498	2652	4122	4622	372.844	411.156	379.221	358.748	551.298	616.269	553.962	547.54
ENSMUSG00000030815	Phkg2	0	0.854622	0.000131192	5.01867	1.85881e-06	245	207	223	219	254	209	310	331	26.843	24.849	24.785	22.846	40.031	48.567	41.661	39.212
ENSMUSG00000022009	Nufip1	0	0.852531	0.000131192	5.97808	1.86571e-06	497	366	484	406	601	381	554	613	54.453	43.937	53.793	42.353	94.72	88.536	74.453	72.618
ENSMUSG00000021189	Atxn3	0	0.992051	0.000131192	4.83525	1.87231e-06	186	156	223	188	234	210	246	331	20.379	18.727	24.785	19.612	36.879	48.8	33.06	39.212
ENSMUSG00000026317	Cln8	0	1.25292	0.000133372	3.60728	1.9112e-06	71	70	65	89	123	75	116	170	7.779	8.403	7.224	9.284	19.385	17.428	15.589	20.139
ENSMUSG00000024640	Psat1	0	0.917389	0.000134124	6.60156	1.92978e-06	628	602	714	692	899	467	920	1226	68.806	72.267	79.356	72.188	141.686	108.521	123.64	145.237
ENSMUSG00000026887	Mrrf	0	0.712299	0.000137267	6.04849	1.98301e-06	474	465	496	487	532	356	625	652	51.933	55.821	55.127	50.803	83.845	82.727	83.995	77.238
ENSMUSG00000031337	Mtm1	0	1.59066	0.00013768	3.58628	2.0051e-06	58	76	61	65	124	74	127	228	6.355	9.123	6.78	6.781	19.543	17.196	17.068	27.01
ENSMUSG00000052684	Jun	0	0.799304	0.00013768	6.07954	2.01265e-06	434	425	544	506	514	451	610	680	47.55	51.019	60.462	52.785	81.008	104.803	81.979	80.555
ENSMUSG00000029253	Cenpc1	0	-1.02583	0.00013768	4.70701	2.01302e-06	345	319	345	384	98	73	148	154	37.799	38.295	38.344	40.058	15.445	16.964	19.89	18.243
ENSMUSG00000042770	Hebp1	0	-1.2398	0.000139272	5.56035	2.04442e-06	813	518	711	719	202	96	222	294	89.075	62.184	79.023	75.004	31.836	22.308	29.835	34.828
ENSMUSG00000021770	Samd8	0	0.872297	0.000140764	5.15918	2.07452e-06	264	228	223	269	290	216	310	420	28.925	27.37	24.785	28.061	45.705	50.194	41.661	49.755
ENSMUSG00000030243	Recql	0	-1.17073	0.000143882	4.68674	2.12886e-06	368	363	371	326	111	82	143	101	40.319	43.577	41.234	34.008	17.494	19.055	19.218	11.965
ENSMUSG00000064247	Plcxd1	0	2.04328	0.000144816	2.03374	2.15111e-06	18	12	26	20	46	33	52	86	1.972	1.441	2.89	2.086	7.25	7.669	6.988	10.188
ENSMUSG00000097848	Gm807	0	-1.78802	0.0001478	2.50001	2.20404e-06	115	74	107	96	23	14	16	23	12.6	8.883	11.892	10.014	3.625	3.253	2.15	2.725
ENSMUSG00000044134	Fam109a	0	-1.65819	0.00014828	3.10865	2.21984e-06	157	101	168	147	32	26	25	39	17.201	12.125	18.672	15.335	5.043	6.042	3.36	4.62
ENSMUSG00000038764	Ptpn3	0	-1.15925	0.000148962	4.58742	2.24732e-06	341	347	342	308	84	68	143	120	37.361	41.656	38.011	32.13	13.239	15.802	19.218	14.216
ENSMUSG00000005148	Klf5	0	1.61941	0.000148962	2.77249	2.2474e-06	26	35	41	42	79	63	84	75	2.849	4.202	4.557	4.381	12.451	14.64	11.289	8.885
ENSMUSG00000042506	Usp22	0	0.744875	0.000155373	6.81717	2.35317e-06	769	865	800	802	893	718	922	1160	84.254	103.839	88.915	83.663	140.74	166.848	123.909	137.418
ENSMUSG00000101970	1810026B05Rik	0	1.37065	0.000156788	3.97472	2.38373e-06	79	70	106	108	178	145	156	159	8.656	8.403	11.781	11.266	28.053	33.695	20.965	18.836
ENSMUSG00000003955	Fam162a	0	-0.691648	0.000157977	7.93001	2.41102e-06	3274	2686	2780	2806	1182	881	1319	1490	358.71	322.442	308.979	292.715	186.288	204.726	177.262	176.511
ENSMUSG00000034845	Plvap	0	-2.02969	0.000160488	2.977	2.45868e-06	202	125	153	133	28	10	24	43	22.132	15.006	17.005	13.874	4.413	2.324	3.225	5.094
ENSMUSG00000024072	Yipf4	0	0.693885	0.000161111	6.14006	2.47763e-06	509	479	552	522	631	381	587	689	55.768	57.502	61.351	54.454	99.448	88.536	78.888	81.622
ENSMUSG00000024528	Srfbp1	0	0.762267	0.000162584	5.80064	2.50974e-06	402	343	431	417	526	320	466	534	44.044	41.176	47.903	43.5	82.9	74.361	62.626	63.26
ENSMUSG00000045709	Smkr-ps	0	-2.78497	0.000164058	3.03147	2.54205e-06	313	119	205	208	25	10	25	20	34.293	14.285	22.784	21.698	3.94	2.324	3.36	2.369
ENSMUSG00000108981	Gm15262	0	-1.09507	0.000164107	5.61738	2.56361e-06	579	654	741	695	226	146	291	200	63.437	78.51	82.357	72.501	35.618	33.927	39.108	23.693
ENSMUSG00000008373	Prpf31	0	-0.872227	0.000164107	5.79983	2.57819e-06	759	619	729	705	324	161	274	299	83.159	74.308	81.024	73.544	51.064	37.413	36.823	35.421
ENSMUSG00000035964	Tmem59l	0	-1.25972	0.000164107	4.17378	2.55937e-06	242	272	249	262	86	65	76	67	26.514	32.652	27.675	27.331	13.554	15.105	10.214	7.937
ENSMUSG00000032388	Spg21	0	0.648576	0.000164107	7.6318	2.58105e-06	1453	1366	1497	1576	1587	1040	1829	1900	159.196	163.982	166.382	164.405	250.117	241.674	245.802	225.081
ENSMUSG00000029016	Clcn6	0	1.19309	0.000170533	4.71438	2.69205e-06	135	195	199	128	258	179	272	295	14.791	23.409	22.118	13.353	40.662	41.596	36.554	34.947
ENSMUSG00000028838	Extl1	0	-1.94714	0.000171221	2.12165	2.72278e-06	85	71	81	80	19	9	9	20	9.313	8.523	9.003	8.345	2.994	2.091	1.21	2.369
ENSMUSG00000023951	Vegfa	0	1.67912	0.000171221	3.22963	2.72285e-06	29	54	53	64	103	87	95	140	3.177	6.482	5.891	6.676	16.233	20.217	12.767	16.585
ENSMUSG00000033460	Armcx1	0	-1.149	0.000171705	3.92486	2.7598e-06	234	193	205	207	62	51	56	90	25.638	23.169	22.784	21.594	9.771	11.851	7.526	10.662
ENSMUSG00000068551	Zfp467	0	-1.08153	0.000171705	4.84915	2.77766e-06	431	380	385	352	147	106	114	133	47.222	45.617	42.79	36.72	23.168	24.632	15.321	15.756
ENSMUSG00000001666	Ddt	0	0.864584	0.000171705	5.58589	2.75403e-06	330	268	395	343	425	251	473	521	36.156	32.172	43.902	35.781	66.982	58.327	63.567	61.72
ENSMUSG00000040043	Rbms2	0	0.883475	0.000171705	6.0069	2.80057e-06	411	416	406	532	491	457	556	708	45.031	49.939	45.124	55.497	77.383	106.197	74.722	83.872
ENSMUSG00000021134	Srsf5	0	-0.674777	0.000171705	6.44201	2.79331e-06	1117	890	1032	1054	438	309	465	536	122.382	106.84	114.7	109.951	69.03	71.805	62.492	63.497
ENSMUSG00000000489	Pdgfb	0	-1.29777	0.000171705	4.38834	2.7942e-06	328	288	309	282	114	70	83	74	35.937	34.573	34.343	29.418	17.967	16.267	11.154	8.766
ENSMUSG00000064061	Dzip3	0	-0.815863	0.000171705	5.9506	2.799e-06	789	690	732	843	331	199	342	315	86.445	82.831	81.357	87.94	52.167	46.243	45.962	37.316
ENSMUSG00000056216	Cebpg	0	0.844985	0.00017403	5.43944	2.84863e-06	274	276	320	341	382	220	411	490	30.02	33.133	35.566	35.572	60.205	51.123	55.235	58.047
ENSMUSG00000043439	Epop	0	-1.80554	0.000174405	2.39666	2.86493e-06	91	69	99	109	13	14	18	26	9.97	8.283	11.003	11.371	2.049	3.253	2.419	3.08
ENSMUSG00000064338	mt-Tv	0	1.7644	0.000180147	4.00144	2.96974e-06	57	67	102	110	166	108	178	343	6.245	8.043	11.337	11.475	26.162	25.097	23.922	40.633
ENSMUSG00000030282	Cmas	0	-0.995978	0.000180539	5.32116	2.98672e-06	584	468	538	534	178	97	193	276	63.985	56.181	59.795	55.706	28.053	22.541	25.938	32.696
ENSMUSG00000035842	Ddx11	0	-1.55479	0.000181481	2.76678	3.01288e-06	125	91	114	103	25	20	20	35	13.695	10.924	12.67	10.745	3.94	4.648	2.688	4.146
ENSMUSG00000105651	1700017M07Rik	0	-1.60218	0.000182254	2.76725	3.03632e-06	91	110	128	114	19	18	26	36	9.97	13.205	14.226	11.892	2.994	4.183	3.494	4.265
ENSMUSG00000024776	Stambpl1	0	1.11618	0.000184128	4.18212	3.07827e-06	122	120	91	127	156	129	168	225	13.367	14.405	10.114	13.248	24.586	29.977	22.578	26.654
ENSMUSG00000026526	Fh1	0	-0.945498	0.000184573	6.05051	3.09647e-06	949	765	813	921	266	188	320	477	103.976	91.835	90.36	96.077	41.923	43.687	43.005	56.507
ENSMUSG00000063714	Sp3os	0	-0.8076	0.000185302	5.1923	3.13029e-06	482	442	432	444	184	116	192	211	52.81	53.06	48.014	46.317	28.999	26.956	25.803	24.996
ENSMUSG00000027217	Tspan18	0	-1.79428	0.000185302	2.61379	3.12845e-06	106	107	103	97	19	26	16	22	11.614	12.845	11.448	10.119	2.994	6.042	2.15	2.606
ENSMUSG00000019856	Fam184a	0	1.11364	0.000185727	3.95265	3.14829e-06	109	80	108	93	157	116	130	173	11.942	9.604	12.003	9.702	24.744	26.956	17.471	20.494
ENSMUSG00000038172	Ttc39b	0	0.936843	0.000186077	5.21993	3.16505e-06	231	289	219	266	328	246	320	411	25.309	34.693	24.34	27.748	51.694	57.165	43.005	48.689
ENSMUSG00000028291	Akirin2	0	0.753096	0.000186381	5.95617	3.1835e-06	467	420	453	435	579	372	480	616	51.166	50.419	50.348	45.378	91.253	86.445	64.508	72.974
ENSMUSG00000064342	mt-Ti	0	1.31101	0.000186381	3.21894	3.19193e-06	55	60	53	52	89	56	95	139	6.026	7.203	5.891	5.425	14.027	13.013	12.767	16.466
ENSMUSG00000024070	Prkd3	0	-0.750391	0.000188297	6.17572	3.23572e-06	805	884	911	895	391	221	372	446	88.198	106.12	101.252	93.364	61.623	51.356	49.994	52.835
ENSMUSG00000027428	Rbbp9	0	-0.994714	0.0001907	5.17674	3.28813e-06	539	395	542	445	184	94	186	196	59.055	47.418	60.24	46.421	28.999	21.844	24.997	23.219
ENSMUSG00000068391	Chrac1	0	-0.7725	0.000191819	5.54421	3.31859e-06	585	503	582	596	243	158	260	245	64.095	60.383	64.685	62.173	38.298	36.716	34.942	29.024
ENSMUSG00000026155	Smap1	0	0.716559	0.000193153	7.09405	3.36416e-06	936	1062	956	1008	1054	827	1250	1303	102.551	127.488	106.253	105.152	166.114	192.177	167.989	154.358
ENSMUSG00000030042	Pole4	0	-0.934916	0.000193153	5.71961	3.35677e-06	748	556	707	729	278	132	280	300	81.953	66.745	78.578	76.048	43.814	30.674	37.63	35.539
ENSMUSG00000033080	Vsx1	0	-1.62275	0.000193273	2.89657	3.43281e-06	118	128	128	108	39	19	25	25	12.928	15.366	14.226	11.266	6.147	4.415	3.36	2.962
ENSMUSG00000028145	Them4	0	1.13266	0.000193273	4.9397	3.42112e-06	182	193	163	240	229	202	332	412	19.941	23.169	18.116	25.036	36.091	46.941	44.618	48.807
ENSMUSG00000105509	C130013H08Rik	0	1.0105	0.000193273	7.69673	3.45217e-06	1497	1113	1387	1468	2225	1286	2314	1714	164.016	133.611	154.156	153.138	350.668	298.839	310.982	203.047
ENSMUSG00000028669	Pithd1	0	0.983281	0.000193273	4.74393	3.44308e-06	205	173	164	165	262	180	260	249	22.46	20.768	18.228	17.212	41.292	41.828	34.942	29.497
ENSMUSG00000058833	2810428I15Rik	0	-0.914995	0.000193273	6.5938	3.47884e-06	1593	1020	1182	1205	457	297	447	603	174.534	122.446	131.371	125.703	72.025	69.017	60.073	71.434
ENSMUSG00000034467	Dynlrb2	0	2.38565	0.000193273	1.90052	3.42817e-06	30	12	12	11	63	32	45	82	3.287	1.441	1.334	1.147	9.929	7.436	6.048	9.714
ENSMUSG00000020715	Ern1	0	1.07796	0.000193273	3.53177	3.47827e-06	72	78	69	75	105	77	117	125	7.889	9.364	7.669	7.824	16.548	17.893	15.724	14.808
ENSMUSG00000041623	D11Wsu47e	0	-0.895084	0.000193273	5.04525	3.38739e-06	456	391	426	404	177	96	176	170	49.961	46.938	47.347	42.144	27.896	22.308	23.653	20.139
ENSMUSG00000114393	AC165260.3	0	2.09885	0.000193273	1.66942	3.41711e-06	11	18	12	16	36	24	44	67	1.205	2.161	1.334	1.669	5.674	5.577	5.913	7.937
ENSMUSG00000022500	Litaf	0	0.786	0.000193273	7.16883	3.4665e-06	889	1122	1004	1072	1181	787	1266	1630	97.402	134.691	111.588	111.829	186.13	182.882	170.14	193.096
ENSMUSG00000106918	Mrpl33	0	-0.788141	0.000193683	8.1814	3.49751e-06	4047	3201	3131	3889	1371	902	1506	1927	443.403	384.266	347.99	405.691	216.075	209.606	202.394	228.28
ENSMUSG00000034926	Dhcr24	0	0.81612	0.000194301	6.28424	3.51998e-06	499	516	626	542	699	543	645	711	54.672	61.943	69.576	56.54	110.165	126.182	86.682	84.228
ENSMUSG00000038593	Tctn1	0	1.50213	0.000198686	2.28012	3.611e-06	25	23	32	26	49	35	63	60	2.739	2.761	3.557	2.712	7.723	8.133	8.467	7.108
ENSMUSG00000046727	Cystm1	0	0.942527	0.000200966	7.31322	3.66415e-06	940	992	1086	1273	1238	864	1508	2206	102.99	119.085	120.702	132.796	195.113	200.775	202.662	261.331
ENSMUSG00000035621	Midn	0	-1.02518	0.000203042	4.62087	3.71383e-06	362	284	356	303	89	87	129	133	39.662	34.093	39.567	31.608	14.027	20.217	17.336	15.756
ENSMUSG00000028354	Fmn2	0	2.0049	0.000203093	3.95987	3.73841e-06	104	69	47	75	268	187	143	205	11.395	8.283	5.224	7.824	42.238	43.455	19.218	24.285
ENSMUSG00000000631	Myo18a	0	-0.808604	0.000203093	6.01026	3.72946e-06	852	675	764	877	309	260	310	346	93.348	81.031	84.914	91.487	48.7	60.418	41.661	40.988
ENSMUSG00000027999	Pla2g12a	0	0.857739	0.000206129	4.90602	3.80631e-06	231	198	200	199	270	171	298	288	25.309	23.769	22.229	20.759	42.553	39.737	40.049	34.118
ENSMUSG00000039130	Zc3hc1	0	0.730408	0.000206446	6.63395	3.83621e-06	769	661	765	674	891	567	915	874	84.254	79.35	85.025	70.31	140.425	131.759	122.968	103.537
ENSMUSG00000022799	Arhgap31	0	-0.942609	0.000206446	4.88942	3.83601e-06	409	330	414	389	140	80	134	201	44.811	39.615	46.013	40.58	22.065	18.59	18.008	23.811
ENSMUSG00000112858	Gm10332	0	-1.05799	0.000206738	5.31555	3.85369e-06	554	545	573	453	197	146	185	168	60.698	65.425	63.685	47.256	31.048	33.927	24.862	19.902
ENSMUSG00000025190	Got1	0	1.36264	0.000208304	5.15934	3.89501e-06	187	198	212	239	303	211	359	684	20.488	23.769	23.562	24.932	47.754	49.032	48.247	81.029
ENSMUSG00000041688	Amot	0	-1.00851	0.000212214	4.84798	4.02652e-06	365	331	377	466	143	73	132	178	39.991	39.735	41.901	48.612	22.537	16.964	17.74	21.087
ENSMUSG00000095139	Pou3f2	0	2.46438	0.000212214	1.17346	4.0347e-06	14	7	8	6	35	32	31	34	1.534	0.84	0.889	0.626	5.516	7.436	4.166	4.028
ENSMUSG00000107402	4732416N19Rik	0	1.25981	0.000212214	3.0865	4.06396e-06	52	54	49	48	96	51	93	95	5.697	6.482	5.446	5.007	15.13	11.851	12.498	11.254
ENSMUSG00000056155	Nanos3	0	-1.41636	0.000212214	5.16488	4.06701e-06	694	460	483	577	222	75	138	148	76.037	55.221	53.682	60.191	34.988	17.428	18.546	17.533
ENSMUSG00000021830	Txndc16	0	0.818596	0.000212214	6.26909	4.05512e-06	546	531	609	478	729	440	743	695	59.822	63.744	67.686	49.864	114.893	102.247	99.853	82.332
ENSMUSG00000020917	Acly	0	0.727099	0.000212214	6.75058	4.06592e-06	894	732	727	764	946	655	883	1017	97.95	87.873	80.801	79.699	149.093	152.208	118.668	120.478
ENSMUSG00000017724	Etv4	0	-0.976249	0.000212214	5.28449	4.05694e-06	567	449	595	430	170	143	174	214	62.122	53.9	66.13	44.857	26.793	33.23	23.384	25.351
ENSMUSG00000018008	Cyth4	0	-2.48465	0.000212214	1.87121	4.02737e-06	92	90	68	67	6	13	8	12	10.08	10.804	7.558	6.989	0.946	3.021	1.075	1.422
ENSMUSG00000024120	Lrpprc	0	-0.846261	0.000215025	6.31358	4.13342e-06	1036	1036	926	950	390	321	351	431	113.508	124.367	102.919	99.102	61.465	74.594	47.171	51.058
ENSMUSG00000079330	Lemd1	0	2.35088	0.000215318	2.45819	4.15158e-06	31	24	25	12	93	83	64	75	3.396	2.881	2.779	1.252	14.657	19.287	8.601	8.885
ENSMUSG00000022237	Ankrd33b	0	3.01933	0.000216375	1.62273	4.18457e-06	15	4	9	15	36	38	61	102	1.643	0.48	1	1.565	5.674	8.83	8.198	12.083
ENSMUSG00000067702	Tuba3a	0	-1.28139	0.000216491	8.49236	4.19943e-06	6536	3719	5895	5168	1828	906	1931	1341	716.106	446.449	655.19	539.114	288.099	210.535	259.51	158.86
ENSMUSG00000028820	Sfpq	0	-0.980927	0.000217172	6.25042	4.22528e-06	1037	912	878	1166	442	243	296	409	113.617	109.481	97.584	121.634	69.661	56.468	39.78	48.452
ENSMUSG00000020142	Slc1a4	0	1.80795	0.000217515	2.93584	4.24463e-06	29	40	35	49	85	70	68	152	3.177	4.802	3.89	5.112	13.396	16.267	9.139	18.006
ENSMUSG00000033186	Mzt1	0	0.656938	0.000218693	5.9022	4.28035e-06	448	431	443	444	479	358	488	574	49.084	51.74	49.237	46.317	75.492	83.192	65.583	67.998
ENSMUSG00000028264	Spaca1	0	-1.74376	0.000222774	2.51987	4.37321e-06	103	93	80	121	23	10	20	27	11.285	11.164	8.891	12.622	3.625	2.324	2.688	3.199
ENSMUSG00000022338	Eny2	0	-0.783	0.000224398	7.15328	4.41816e-06	2120	1414	1662	1814	730	479	734	814	232.274	169.744	184.72	189.232	115.051	111.309	98.643	96.43
ENSMUSG00000058351	Smim4	0	-1.00066	0.000225743	5.17792	4.4578e-06	444	425	492	570	166	85	202	216	48.646	51.019	54.683	59.461	26.162	19.752	27.147	25.588
ENSMUSG00000032849	Abcc4	0	-1.08574	0.000230068	4.09154	4.57e-06	264	196	240	224	60	58	85	94	28.925	23.529	26.674	23.367	9.456	13.478	11.423	11.136
ENSMUSG00000024404	Riok3	0	0.731782	0.000230068	7.05376	4.56902e-06	896	847	985	1122	952	793	1166	1473	98.169	101.679	109.476	117.044	150.039	184.276	156.7	174.497
ENSMUSG00000097090	Gm26724	0	-1.34857	0.00023216	3.03424	4.62508e-06	112	133	114	129	29	21	35	45	12.271	15.966	12.67	13.457	4.571	4.88	4.704	5.331
ENSMUSG00000013160	Atp6v0d1	0	0.704578	0.000233611	7.74517	4.66758e-06	1424	1587	1504	1745	1687	1205	1748	2390	156.018	190.512	167.16	182.034	265.877	280.016	234.916	283.128
ENSMUSG00000028975	Pex14	0	0.728682	0.00023466	5.36153	4.74143e-06	298	283	317	285	346	259	343	387	32.65	33.973	35.232	29.731	54.531	60.186	46.096	45.845
ENSMUSG00000029125	Stx18	0	0.867928	0.00023466	4.48101	4.74323e-06	165	146	158	144	210	132	206	217	18.078	17.527	17.561	15.022	33.097	30.674	27.685	25.707
ENSMUSG00000018415	Gid4	0	0.671825	0.00023466	5.50135	4.73315e-06	345	307	337	343	376	259	387	427	37.799	36.854	37.455	35.781	59.259	60.186	52.009	50.584
ENSMUSG00000024008	Cpne5	0	-1.22012	0.00023466	4.69316	4.7272e-06	446	401	323	310	122	77	109	120	48.865	48.138	35.899	32.338	19.228	17.893	14.649	14.216
ENSMUSG00000092558	Med20	0	0.72504	0.000235504	5.35765	4.77401e-06	312	264	306	305	362	217	369	398	34.184	31.692	34.01	31.817	57.053	50.426	49.59	47.149
ENSMUSG00000020048	Hsp90b1	0	0.707718	0.000238486	10.2423	4.84834e-06	8528	7836	10003	8984	9458	6755	12102	11219	934.356	940.676	1111.77	937.19	1490.62	1569.72	1626.4	1329.05
ENSMUSG00000039682	Lap3	0	0.626456	0.0002412	7.30028	4.96844e-06	1213	1099	1232	1173	1286	813	1443	1469	132.9	131.93	136.929	122.365	202.678	188.924	193.927	174.023
ENSMUSG00000031609	Sap30	0	1.23524	0.0002412	3.45376	4.9331e-06	51	67	75	73	127	72	111	117	5.588	8.043	8.336	7.615	20.016	16.731	14.917	13.86
ENSMUSG00000041046	Ramp3	0	1.16497	0.0002412	3.613	4.9706e-06	85	55	76	91	130	76	115	147	9.313	6.603	8.447	9.493	20.488	17.661	15.455	17.414
ENSMUSG00000002625	Akap8l	0	0.740221	0.0002412	7.00581	4.97377e-06	988	767	1102	867	1060	803	1128	1199	108.249	92.075	122.48	90.443	167.06	186.6	151.594	142.038
ENSMUSG00000024764	Naa40	0	-0.871408	0.0002412	5.12852	4.91988e-06	471	418	439	417	158	145	165	182	51.604	50.179	48.792	43.5	24.901	33.695	22.175	21.56
ENSMUSG00000029641	Rasl11a	0	-1.3424	0.000242064	4.27331	5.00569e-06	354	223	313	262	98	55	87	70	38.785	26.77	34.788	27.331	15.445	12.781	11.692	8.292
ENSMUSG00000020089	Ppa1	0	-0.616754	0.000243349	7.48737	5.06062e-06	2277	1898	2022	2073	945	657	983	1090	249.476	227.846	224.732	216.251	148.935	152.673	132.107	129.126
ENSMUSG00000048249	Crebrf	0	0.911833	0.000243349	7.20249	5.0473e-06	1074	750	1175	1045	1177	780	1623	1684	117.671	90.034	130.593	109.012	185.499	181.255	218.117	199.493
ENSMUSG00000051855	Mest	0	-1.49892	0.000244934	4.76714	5.10785e-06	525	323	493	394	170	56	96	110	57.521	38.775	54.794	41.101	26.793	13.013	12.902	13.031
ENSMUSG00000097131	D230017M19Rik	0	-1.33999	0.000246532	2.98524	5.2086e-06	122	108	118	115	24	28	37	36	13.367	12.965	13.115	11.997	3.782	6.507	4.972	4.265
ENSMUSG00000057143	Trim12c	0	-0.967437	0.000246532	4.54472	5.21872e-06	317	274	289	334	127	68	120	111	34.732	32.892	32.12	34.842	20.016	15.802	16.127	13.149
ENSMUSG00000046753	Ccdc66	0	0.813754	0.000246532	5.60359	5.22623e-06	360	265	382	368	459	262	448	481	39.443	31.812	42.457	38.389	72.34	60.883	60.207	56.981
ENSMUSG00000086841	2410006H16Rik	0	0.815244	0.000246532	8.00384	5.18013e-06	1700	1860	2055	1604	2055	1356	2708	2689	186.258	223.285	228.4	167.326	323.875	315.106	363.932	318.549
ENSMUSG00000024101	Washc1	0	0.791507	0.000246532	5.73116	5.15834e-06	341	380	358	422	468	340	409	554	37.361	45.617	39.789	44.022	73.759	79.009	54.966	65.629
ENSMUSG00000032702	Kank1	0	1.3219	0.000246532	3.15387	5.22734e-06	44	45	49	74	87	64	86	121	4.821	5.402	5.446	7.72	13.712	14.872	11.558	14.334
ENSMUSG00000003119	Cdk12	0	0.67912	0.000247403	6.41042	5.26022e-06	646	554	671	630	749	473	765	747	70.778	66.505	74.577	65.72	118.045	109.915	102.809	88.492
ENSMUSG00000022462	Slc38a2	0	0.758369	0.000247975	6.93762	5.28683e-06	915	720	994	897	1177	622	1075	1235	100.25	86.433	110.477	93.573	185.499	144.54	144.471	146.303
ENSMUSG00000032092	Mpzl2	0	-2.22715	0.000251134	2.72897	5.38899e-06	180	94	149	120	22	12	33	14	19.721	11.284	16.56	12.518	3.467	2.789	4.435	1.658
ENSMUSG00000032380	Dapk2	0	1.03911	0.000251134	4.8099	5.386e-06	170	208	187	165	324	163	247	297	18.626	24.969	20.784	17.212	51.064	37.878	33.195	35.184
ENSMUSG00000043289	Mei4	0	1.54714	0.000251134	2.67945	5.39806e-06	36	28	34	41	87	38	86	73	3.944	3.361	3.779	4.277	13.712	8.83	11.558	8.648
ENSMUSG00000040586	Ofd1	0	-0.903866	0.000251149	5.26643	5.41302e-06	515	388	526	545	198	111	215	197	56.425	46.578	58.461	56.853	31.206	25.794	28.894	23.337
ENSMUSG00000027656	Wisp2	0	-1.96038	0.000251848	2.15085	5.45741e-06	64	85	75	106	11	10	15	20	7.012	10.204	8.336	11.058	1.734	2.324	2.016	2.369
ENSMUSG00000028278	Rragd	0	0.874949	0.000251848	6.03197	5.44402e-06	466	346	568	440	610	376	650	624	51.057	41.536	63.129	45.9	96.138	87.374	87.354	73.921
ENSMUSG00000043794	D830025C05Rik	0	1.73264	0.00025209	1.92406	5.47734e-06	23	12	18	25	45	29	50	51	2.52	1.441	2.001	2.608	7.092	6.739	6.72	6.042
ENSMUSG00000047554	Tmem41b	0	0.673052	0.000254344	6.23705	5.58559e-06	532	561	612	517	585	440	631	763	58.288	67.346	68.02	53.932	92.198	102.247	84.801	90.388
ENSMUSG00000036912	Piwil4	0	-1.22858	0.000254344	3.19204	5.56343e-06	115	132	141	135	38	22	43	49	12.6	15.846	15.671	14.083	5.989	5.112	5.779	5.805
ENSMUSG00000114045	AC152061.1	0	1.3354	0.000254344	3.28992	5.54944e-06	57	48	58	65	89	65	142	105	6.245	5.762	6.446	6.781	14.027	15.105	19.084	12.439
ENSMUSG00000021294	Kif26a	0	-1.58901	0.000254344	3.91994	5.57796e-06	222	272	261	206	52	60	68	43	24.323	32.652	29.008	21.489	8.195	13.943	9.139	5.094
ENSMUSG00000052337	Immt	0	-0.766306	0.00026022	7.04308	5.72979e-06	1610	1289	1662	1898	619	419	663	910	176.397	154.739	184.72	197.995	97.557	97.367	89.102	107.802
ENSMUSG00000068600	Gml2	0	-1.45728	0.000260834	2.99651	5.7585e-06	111	128	109	138	34	28	27	31	12.162	15.366	12.115	14.396	5.359	6.507	3.629	3.672
ENSMUSG00000085894	Gm15832	0	1.26195	0.000261138	3.16747	5.78042e-06	52	52	49	59	84	80	93	92	5.697	6.242	5.446	6.155	13.239	18.59	12.498	10.899
ENSMUSG00000036030	Prtg	0	-1.13776	0.000261973	5.34723	5.81417e-06	645	502	520	578	228	116	212	153	70.668	60.263	57.795	60.296	35.934	26.956	28.491	18.125
ENSMUSG00000037022	Mmaa	0	0.842285	0.0002652	4.75365	5.90122e-06	184	174	214	180	238	139	265	286	20.16	20.888	23.785	18.777	37.51	32.301	35.614	33.881
ENSMUSG00000029461	Fam168a	0	1.04238	0.000268045	4.6122	5.98014e-06	140	134	159	204	216	185	197	294	15.339	16.086	17.672	21.281	34.042	42.99	26.475	34.828
ENSMUSG00000103957	Gm10766	0	2.30464	0.000270038	0.976337	6.04034e-06	7	11	9	5	26	23	29	30	0.767	1.321	1	0.522	4.098	5.345	3.897	3.554
ENSMUSG00000017837	Nkiras2	0	0.757023	0.000271584	5.59476	6.1224e-06	309	381	340	354	392	282	442	478	33.855	45.737	37.789	36.928	61.781	65.531	59.401	56.626
ENSMUSG00000022325	Pop1	0	-1.20724	0.000271584	3.53086	6.10161e-06	160	130	185	177	47	41	41	63	17.53	15.606	20.562	18.464	7.407	9.528	5.51	7.463
ENSMUSG00000073590	3222401L13Rik	0	-1.78071	0.000271584	4.50978	6.1161e-06	394	265	583	391	117	40	97	73	43.168	31.812	64.797	40.788	18.44	9.295	13.036	8.648
ENSMUSG00000024665	Fads2	0	1.2613	0.000273997	2.99954	6.19275e-06	48	44	52	46	92	57	67	99	5.259	5.282	5.779	4.799	14.5	13.246	9.004	11.728
ENSMUSG00000047604	Frat2	0	1.50277	0.000277348	2.48763	6.28463e-06	31	32	37	23	68	46	58	65	3.396	3.841	4.112	2.399	10.717	10.689	7.795	7.7
ENSMUSG00000032633	Flcn	0	0.825387	0.000277811	5.79903	6.31132e-06	376	437	395	349	526	336	499	515	41.196	52.46	43.902	36.407	82.9	78.079	67.061	61.009
ENSMUSG00000026974	Zmynd19	0	0.744892	0.000278557	5.81279	6.34448e-06	445	323	443	409	472	360	463	542	48.756	38.775	49.237	42.666	74.389	83.656	62.223	64.207
ENSMUSG00000025409	Mbd6	0	0.922776	0.000284044	4.70144	6.48746e-06	176	168	193	160	229	198	230	243	19.283	20.168	21.451	16.691	36.091	46.011	30.91	28.787
ENSMUSG00000049305	Ccdc71	0	-0.837325	0.000284044	4.9842	6.50255e-06	378	396	400	403	141	101	147	220	41.415	47.538	44.457	42.04	22.222	23.47	19.756	26.062
ENSMUSG00000048355	Arxes1	0	-1.27902	0.000284532	3.00539	6.54784e-06	108	108	136	111	32	24	39	34	11.833	12.965	15.115	11.579	5.043	5.577	5.241	4.028
ENSMUSG00000020303	Stc2	0	2.91664	0.000284532	1.00169	6.54955e-06	4	9	8	5	47	30	36	27	0.438	1.08	0.889	0.522	7.407	6.971	4.838	3.199
ENSMUSG00000024425	Ndfip1	0	0.836691	0.000284532	6.39335	6.56344e-06	596	494	596	668	655	424	802	1067	65.3	59.302	66.241	69.684	103.23	98.529	107.782	126.401
ENSMUSG00000038722	Bud31	0	0.611617	0.000286804	7.85911	6.64693e-06	1854	1567	1768	1802	1938	1209	2069	2112	203.13	188.111	196.501	187.98	305.436	280.946	278.056	250.195
ENSMUSG00000051469	Zfp24	0	-0.883961	0.000286804	5.24836	6.64926e-06	541	378	514	510	177	107	213	223	59.274	45.377	57.128	53.202	27.896	24.865	28.625	26.417
ENSMUSG00000072623	Zfp9	0	0.978625	0.000286882	3.8278	6.68681e-06	83	84	110	98	133	95	130	145	9.094	10.084	12.226	10.223	20.961	22.076	17.471	17.177
ENSMUSG00000020448	Rnf185	0	0.738262	0.000286882	5.59886	6.67898e-06	326	328	373	373	431	239	424	521	35.718	39.375	41.456	38.91	67.927	55.539	56.982	61.72
ENSMUSG00000017631	Abr	0	-0.832638	0.000286882	6.03004	6.7012e-06	825	903	772	737	304	254	306	370	90.39	108.401	85.803	76.882	47.912	59.024	41.124	43.832
ENSMUSG00000010122	Slc47a1	0	1.88911	0.000288509	3.45538	6.75603e-06	54	50	62	43	198	110	141	101	5.916	6.002	6.891	4.486	31.206	25.562	18.949	11.965
ENSMUSG00000059839	Zfp874b	0	1.05393	0.000292236	3.90535	6.86031e-06	104	85	107	89	149	97	163	139	11.395	10.204	11.892	9.284	23.483	22.541	21.906	16.466
ENSMUSG00000058254	Tspan7	0	1.3199	0.000294381	2.80455	6.92782e-06	41	43	36	42	58	59	77	84	4.492	5.162	4.001	4.381	9.141	13.71	10.348	9.951
ENSMUSG00000029752	Asns	0	1.17277	0.000295583	7.81632	6.98579e-06	1423	1303	1372	1483	2248	978	2551	3532	155.909	156.419	152.489	154.703	354.293	227.266	342.833	418.414
ENSMUSG00000021718	4933425L06Rik	0	-1.27799	0.000295583	3.14271	6.99054e-06	146	119	132	114	44	24	35	40	15.996	14.285	14.671	11.892	6.935	5.577	4.704	4.739
ENSMUSG00000025962	Fastkd2	0	-0.897707	0.000296298	4.51208	7.02471e-06	312	236	313	305	117	66	114	130	34.184	28.331	34.788	31.817	18.44	15.337	15.321	15.4
ENSMUSG00000014837	4931428F04Rik	0	-1.28104	0.00029678	3.04652	7.05756e-06	126	124	118	107	31	27	38	36	13.805	14.886	13.115	11.162	4.886	6.274	5.107	4.265
ENSMUSG00000061048	Cdh3	0	-1.42586	0.00029678	3.89666	7.07071e-06	259	203	239	201	71	53	37	74	28.377	24.369	26.563	20.968	11.19	12.316	4.972	8.766
ENSMUSG00000036499	Eea1	0	0.887592	0.00029737	6.40482	7.10209e-06	521	474	641	706	640	516	728	1105	57.083	56.902	71.243	73.648	100.866	119.907	97.837	130.902
ENSMUSG00000059824	Dbp	0	1.42301	0.000298313	2.87484	7.14199e-06	34	49	33	51	70	64	79	88	3.725	5.882	3.668	5.32	11.032	14.872	10.617	10.425
ENSMUSG00000030965	Abraxas2	0	0.699665	0.000300614	7.20187	7.2146e-06	1077	959	1295	988	1288	870	1240	1347	118	115.124	143.931	103.066	202.993	202.17	166.645	159.571
ENSMUSG00000017390	Aldoc	0	1.05454	0.000303694	5.38256	7.34159e-06	265	318	261	232	416	322	406	367	29.034	38.174	29.008	24.202	65.563	74.826	54.563	43.476
ENSMUSG00000005312	Ubqln1	0	0.646205	0.000303694	6.03034	7.33421e-06	481	424	545	497	538	363	514	670	52.7	50.899	60.573	51.846	84.791	84.354	69.077	79.371
ENSMUSG00000021636	Marveld2	0	-1.22738	0.000303694	4.15964	7.33279e-06	262	290	273	202	83	46	85	83	28.706	34.813	30.342	21.072	13.081	10.689	11.423	9.832
ENSMUSG00000022476	Polr3h	0	-0.864027	0.000304686	5.23402	7.38331e-06	524	394	496	476	190	137	152	231	57.411	47.298	55.127	49.655	29.945	31.836	20.427	27.365
ENSMUSG00000007777	0610009B22Rik	0	-0.659903	0.000306201	6.13848	7.43786e-06	817	787	833	857	323	242	420	449	89.513	94.476	92.582	89.4	50.906	56.236	56.444	53.19
ENSMUSG00000070407	Hs3st3b1	0	-2.06919	0.000306564	3.30099	7.46454e-06	260	123	218	181	53	14	28	35	28.486	14.766	24.229	18.881	8.353	3.253	3.763	4.146
ENSMUSG00000031751	Amfr	0	0.761855	0.000307368	5.02843	7.50201e-06	224	221	245	243	246	179	295	372	24.542	26.53	27.23	25.349	38.77	41.596	39.645	44.069
ENSMUSG00000034460	Six4	0	-1.40639	0.000310472	2.89345	7.61395e-06	102	89	143	121	32	18	31	34	11.175	10.684	15.894	12.622	5.043	4.183	4.166	4.028
ENSMUSG00000014074	Rnf168	0	-0.840002	0.000310472	4.88472	7.60204e-06	411	311	363	381	145	113	138	160	45.031	37.334	40.345	39.745	22.853	26.259	18.546	18.954
ENSMUSG00000051457	Spn	0	-2.26115	0.000314022	1.1176	7.7193e-06	41	47	37	49	6	5	6	6	4.492	5.642	4.112	5.112	0.946	1.162	0.806	0.711
ENSMUSG00000029790	Cep41	0	-0.955024	0.000316673	4.85156	7.8138e-06	387	303	375	452	138	76	137	186	42.401	36.374	41.679	47.152	21.749	17.661	18.412	22.034
ENSMUSG00000001627	Ifrd1	0	0.954356	0.000316673	5.86154	7.85805e-06	433	366	390	374	539	268	558	781	47.441	43.937	43.346	39.015	84.948	62.278	74.99	92.52
ENSMUSG00000053137	Mapk11	0	-1.10272	0.000316673	3.45706	7.85826e-06	150	156	150	144	47	30	47	67	16.435	18.727	16.672	15.022	7.407	6.971	6.316	7.937
ENSMUSG00000024018	Ccdc167	0	-0.963273	0.000316673	5.53616	7.83097e-06	628	649	503	633	246	148	236	214	68.806	77.91	55.905	66.033	38.77	34.392	31.716	25.351
ENSMUSG00000024592	C330018D20Rik	0	-0.996842	0.000317936	4.58716	7.90812e-06	340	275	320	335	95	74	99	175	37.252	33.013	35.566	34.946	14.972	17.196	13.305	20.731
ENSMUSG00000039959	Hip1	0	-0.865986	0.000318028	5.39102	7.92893e-06	589	487	506	522	200	139	253	200	64.533	58.462	56.239	54.454	31.521	32.301	34.001	23.693
ENSMUSG00000029648	Flt1	0	-0.858903	0.000318179	5.54195	7.95122e-06	654	503	573	625	208	135	221	337	71.654	60.383	63.685	65.199	32.782	31.371	29.701	39.922
ENSMUSG00000026456	Cyb5r1	0	0.739387	0.000319617	6.33389	8.02441e-06	524	573	583	644	599	490	644	940	57.411	68.786	64.797	67.181	94.405	113.866	86.548	111.356
ENSMUSG00000022884	Eif4a2	0	0.944229	0.000319617	5.7713	8.00824e-06	336	342	437	361	548	255	596	584	36.813	41.056	48.57	37.659	86.367	59.257	80.097	69.183
ENSMUSG00000038510	Rpf2	0	-0.722492	0.000325418	6.24102	8.18901e-06	979	742	971	949	413	230	390	482	107.263	89.074	107.92	98.997	65.09	53.447	52.413	57.1
ENSMUSG00000029066	Mrpl20	0	-0.612447	0.000325481	7.49911	8.22849e-06	2140	1816	2120	2266	924	600	1074	1157	234.466	218.003	235.624	236.384	145.626	139.427	144.336	137.063
ENSMUSG00000030268	Bcat1	0	1.45479	0.000325481	3.59607	8.2137e-06	52	61	66	98	100	101	119	199	5.697	7.323	7.335	10.223	15.76	23.47	15.993	23.574
ENSMUSG00000033427	Upb1	0	1.47327	0.000325596	4.30587	8.25039e-06	108	124	119	90	205	152	320	179	11.833	14.886	13.226	9.389	32.309	35.322	43.005	21.205
ENSMUSG00000021771	Vdac2	0	0.627197	0.000326163	8.09136	8.28374e-06	1968	1943	2020	2232	1983	1482	2273	2984	215.621	233.248	224.51	232.837	312.528	344.385	305.472	353.496
ENSMUSG00000037905	Bri3bp	0	0.653555	0.000327306	7.08401	8.33185e-06	1029	1021	985	981	1099	828	1187	1173	112.741	122.566	109.476	102.336	173.206	192.41	159.523	138.958
ENSMUSG00000028124	Gclm	0	0.663202	0.000329791	6.15459	8.46014e-06	476	545	564	519	550	429	606	682	52.152	65.425	62.685	54.141	86.682	99.691	81.441	80.792
ENSMUSG00000042408	Zmym6	0	1.72305	0.000329791	2.65902	8.46187e-06	41	18	34	39	81	53	92	67	4.492	2.161	3.779	4.068	12.766	12.316	12.364	7.937
ENSMUSG00000021701	Plk2	0	0.753274	0.000329791	6.88507	8.47193e-06	737	830	822	1016	1055	661	921	1300	80.748	99.638	91.36	105.987	166.272	153.602	123.775	154.003
ENSMUSG00000074909	Ranbp6	0	-1.41153	0.000329791	2.63409	8.46624e-06	93	80	100	101	29	16	29	22	10.189	9.604	11.114	10.536	4.571	3.718	3.897	2.606
ENSMUSG00000022940	Pigp	0	-0.723854	0.000331554	6.05639	8.53654e-06	832	668	814	875	386	228	331	372	91.157	80.19	90.471	91.278	60.835	52.982	44.484	44.069
ENSMUSG00000025730	Rab40c	0	0.865895	0.000332494	4.04038	8.58011e-06	105	109	119	118	144	100	157	161	11.504	13.085	13.226	12.309	22.695	23.238	21.099	19.073
ENSMUSG00000003644	Rps6ka1	0	-0.971864	0.000332579	4.45594	8.61091e-06	298	287	289	268	128	63	102	108	32.65	34.453	32.12	27.957	20.173	14.64	13.708	12.794
ENSMUSG00000020553	Pctp	0	-0.944535	0.000332579	4.61923	8.62104e-06	300	311	325	326	147	79	106	120	32.869	37.334	36.122	34.008	23.168	18.358	14.245	14.216
ENSMUSG00000035828	Pim3	0	0.886454	0.000335636	5.33249	8.71986e-06	242	274	327	258	366	296	323	394	26.514	32.892	36.344	26.914	57.683	68.784	43.408	46.675
ENSMUSG00000013089	Etv5	0	-0.879097	0.000339375	4.94751	8.83676e-06	415	347	445	362	160	83	169	174	45.469	41.656	49.459	37.763	25.217	19.287	22.712	20.613
ENSMUSG00000086587	Gm11837	0	-2.09234	0.000340702	1.66528	8.89116e-06	80	46	60	56	10	9	9	9	8.765	5.522	6.669	5.842	1.576	2.091	1.21	1.066
ENSMUSG00000010911	Apip	0	-0.662183	0.00034478	5.71126	9.01768e-06	661	568	630	595	277	175	291	318	72.421	68.186	70.02	62.069	43.656	40.666	39.108	37.671
ENSMUSG00000035953	Tmem55b	0	0.917902	0.000345017	4.91548	9.04395e-06	175	197	217	234	276	159	255	388	19.174	23.649	24.118	24.41	43.499	36.948	34.27	45.964
ENSMUSG00000009575	Cbx5	0	-0.876362	0.000350773	6.70841	9.21528e-06	1469	950	1442	1498	475	312	613	584	160.949	114.043	160.269	156.268	74.862	72.502	82.382	69.183
ENSMUSG00000038628	Polr3k	0	-0.653341	0.000351855	6.31203	9.26419e-06	901	836	955	1015	354	304	429	526	98.717	100.358	106.142	105.882	55.792	70.643	57.654	62.312
ENSMUSG00000052406	Rexo4	0	-0.721069	0.000353243	5.35732	9.33804e-06	472	444	549	500	211	127	235	244	51.714	53.3	61.018	52.159	33.254	29.512	31.582	28.905
ENSMUSG00000040950	Mgl2	0	-0.814098	0.000353243	4.82876	9.34189e-06	393	323	362	323	147	97	141	157	43.058	38.775	40.234	33.695	23.168	22.541	18.949	18.599
ENSMUSG00000020541	Tom1l1	0	1.03377	0.000353318	5.38692	9.36445e-06	213	291	278	317	316	267	383	591	23.337	34.933	30.898	33.069	49.803	62.045	51.472	70.012
ENSMUSG00000022422	Dscc1	0	-1.84593	0.000358314	3.0243	9.51776e-06	195	102	143	137	23	25	40	22	21.365	12.245	15.894	14.292	3.625	5.809	5.376	2.606
ENSMUSG00000027610	Gss	0	0.699546	0.000359201	6.12108	9.56223e-06	463	432	540	612	552	377	633	706	50.728	51.86	60.017	63.842	86.997	87.607	85.07	83.635
ENSMUSG00000027323	Rad51	0	-0.962783	0.00035965	5.67496	9.6161e-06	766	559	708	628	286	156	276	220	83.926	67.105	78.69	65.511	45.075	36.251	37.092	26.062
ENSMUSG00000028179	Cth	0	2.16016	0.00035965	2.18027	9.60973e-06	20	15	25	19	37	50	59	112	2.191	1.801	2.779	1.982	5.831	11.619	7.929	13.268
ENSMUSG00000022323	Rida	0	-0.807896	0.000360245	5.15444	9.66197e-06	469	382	401	512	173	112	195	206	51.385	45.857	44.568	53.411	27.265	26.026	26.206	24.404
ENSMUSG00000079242	C730034F03Rik	0	1.30159	0.000360245	5.37444	9.67395e-06	258	242	240	230	433	469	365	381	28.267	29.051	26.674	23.993	68.242	108.986	49.053	45.135
ENSMUSG00000022052	Ppp2r2a	0	0.643807	0.000361816	7.8568	9.73722e-06	1913	1473	1723	1811	1879	1320	2127	2017	209.595	176.827	191.5	188.919	296.137	306.74	285.851	238.941
ENSMUSG00000059142	Zfp945	0	0.75595	0.00036192	5.36325	9.7611e-06	288	255	300	342	330	215	358	478	31.554	30.612	33.343	35.677	52.009	49.961	48.112	56.626
ENSMUSG00000028140	Mrpl9	0	0.918609	0.000363964	3.9705	9.83744e-06	107	89	125	104	146	89	153	161	11.723	10.684	13.893	10.849	23.01	20.682	20.562	19.073
ENSMUSG00000022204	Ngdn	0	0.645238	0.000365284	7.77837	9.8944e-06	1637	1547	1760	1583	1697	1404	1907	1889	179.355	185.71	195.612	165.135	267.453	326.26	256.284	223.778
ENSMUSG00000031594	Fgl1	0	-0.907204	0.000365413	4.5973	9.91918e-06	332	281	295	319	130	81	126	111	36.375	33.733	32.787	33.277	20.488	18.823	16.933	13.149
ENSMUSG00000010663	Fads1	0	0.648666	0.000366972	5.93217	9.98287e-06	404	438	471	502	463	353	534	590	44.264	52.58	52.349	52.367	72.97	82.03	71.765	69.894
ENSMUSG00000023403	Stk31	0	-0.662862	0.00036754	7.47644	1.00582e-05	2172	1850	2171	2151	988	594	1065	967	237.972	222.084	241.292	224.387	155.712	138.033	143.127	114.554
ENSMUSG00000032180	Tmed1	0	-0.771363	0.00036754	5.07818	1.00255e-05	430	371	427	405	176	132	150	195	47.112	44.537	47.458	42.249	27.738	30.674	20.159	23.1
ENSMUSG00000025024	Smndc1	0	0.717845	0.00036754	7.38259	1.00625e-05	1271	1111	1254	1199	1318	1194	1365	1478	139.255	133.371	139.374	125.077	207.722	277.46	183.444	175.089
ENSMUSG00000097180	2700038G22Rik	0	1.04425	0.000368369	4.01885	1.01067e-05	104	93	118	102	178	106	164	144	11.395	11.164	13.115	10.64	28.053	24.632	22.04	17.059
ENSMUSG00000053040	Aph1c	0	1.61304	0.000368657	2.55532	1.01361e-05	21	27	40	38	66	49	84	62	2.301	3.241	4.446	3.964	10.402	11.387	11.289	7.345
ENSMUSG00000025812	Pard3	0	0.899949	0.000370251	5.73146	1.02015e-05	329	384	379	348	498	408	397	526	36.046	46.097	42.123	36.303	78.487	94.811	53.353	62.312
ENSMUSG00000021453	Gadd45g	0	-0.91751	0.000370442	6.42503	1.02283e-05	947	1230	1037	1169	423	350	393	404	103.756	147.656	115.256	121.947	66.666	81.333	52.816	47.859
ENSMUSG00000025937	Lactb2	0	0.867432	0.00037979	4.98784	1.05086e-05	218	182	220	261	271	173	264	403	23.885	21.848	24.452	27.227	42.711	40.202	35.479	47.741
ENSMUSG00000090891	D6Ertd527e	0	3.35734	0.000382526	-0.483009	1.06065e-05	1	2	3	1	14	7	18	19	0.11	0.24	0.333	0.104	2.206	1.627	2.419	2.251
ENSMUSG00000039759	Thap3	0	1.00537	0.000389586	5.40163	1.08307e-05	283	334	241	253	404	331	371	396	31.006	40.095	26.786	26.392	63.672	76.917	49.859	46.912
ENSMUSG00000045519	Zfp560	0	0.853063	0.000389586	5.60877	1.08477e-05	351	261	346	407	408	264	534	482	38.457	31.332	38.456	42.457	64.302	61.348	71.765	57.1
ENSMUSG00000021483	Cdk20	0	1.09177	0.000391216	3.55763	1.09158e-05	68	69	87	76	129	70	97	146	7.45	8.283	9.669	7.928	20.331	16.267	13.036	17.296
ENSMUSG00000030872	Gga2	0	0.745368	0.000396801	5.19132	1.10948e-05	235	269	278	265	297	233	286	382	25.747	32.292	30.898	27.644	46.808	54.144	38.436	45.253
ENSMUSG00000040061	Plcb2	0	-2.10086	0.000396836	1.3669	1.11707e-05	45	58	50	44	10	5	8	7	4.93	6.963	5.557	4.59	1.576	1.162	1.075	0.829
ENSMUSG00000038975	Rabggtb	0	0.674147	0.000396836	5.67242	1.11827e-05	371	334	384	418	408	254	461	536	40.648	40.095	42.679	43.605	64.302	59.024	61.954	63.497
ENSMUSG00000062609	Kcnj15	0	-2.47676	0.000396836	1.51692	1.11882e-05	53	62	64	78	11	3	4	16	5.807	7.443	7.113	8.137	1.734	0.697	0.538	1.895
ENSMUSG00000024581	Napg	0	0.621993	0.000396836	6.04633	1.11666e-05	507	424	549	506	564	355	539	630	55.549	50.899	61.018	52.785	88.888	82.494	72.437	74.632
ENSMUSG00000078202	Nrarp	0	-1.7069	0.00040016	2.95796	1.13635e-05	180	109	138	105	22	22	23	43	19.721	13.085	15.338	10.953	3.467	5.112	3.091	5.094
ENSMUSG00000028821	Syf2	0	0.668983	0.00040016	7.90371	1.13752e-05	1831	1370	1982	1945	1962	1307	1939	2524	200.61	164.462	220.286	202.898	309.218	303.719	260.585	299.003
ENSMUSG00000037621	Atoh8	0	1.42312	0.00040016	2.45106	1.13294e-05	34	29	23	38	58	43	51	74	3.725	3.481	2.556	3.964	9.141	9.992	6.854	8.766
ENSMUSG00000024816	Frmd8	0	-0.667063	0.00040016	5.65732	1.13179e-05	588	573	634	570	246	173	300	301	64.423	68.786	70.465	59.461	38.77	40.202	40.317	35.658
ENSMUSG00000020899	Pfas	0	-0.870634	0.000400291	5.06029	1.14022e-05	493	390	398	393	146	127	179	170	54.015	46.818	44.235	40.997	23.01	29.512	24.056	20.139
ENSMUSG00000031683	Lsm6	0	-0.644339	0.000405468	7.73625	1.15733e-05	2709	2351	2482	2375	1149	753	1259	1172	296.807	282.227	275.858	247.754	181.087	174.981	169.199	138.84
ENSMUSG00000025246	Tbl1x	0	0.688992	0.000406511	6.51413	1.16611e-05	604	687	635	755	730	558	703	956	66.176	82.471	70.576	78.76	115.051	129.667	94.477	113.251
ENSMUSG00000025264	Tsr2	0	0.617513	0.000406511	5.6877	1.16661e-05	399	342	402	406	429	273	416	511	43.716	41.056	44.68	42.353	67.612	63.439	55.907	60.535
ENSMUSG00000018973	Hoxb1	0	-2.71455	0.000406511	0.936761	1.16978e-05	34	46	65	40	5	3	4	5	3.725	5.522	7.224	4.173	0.788	0.697	0.538	0.592
ENSMUSG00000020611	Gna13	0	0.599832	0.000406511	6.69325	1.16792e-05	730	778	867	752	829	589	833	977	79.981	93.395	96.361	78.447	130.653	136.871	111.948	115.739
ENSMUSG00000027342	Pcna	0	-0.908106	0.000411211	5.76034	1.19258e-05	898	554	702	651	260	160	297	295	98.388	66.505	78.023	67.911	40.977	37.181	39.914	34.947
ENSMUSG00000001510	Dlx3	0	-1.7215	0.000411211	2.10383	1.19528e-05	68	77	82	59	16	14	14	14	7.45	9.244	9.114	6.155	2.522	3.253	1.881	1.658
ENSMUSG00000021226	Acot2	0	2.06042	0.000411211	3.17769	1.19333e-05	34	46	41	44	70	89	111	242	3.725	5.522	4.557	4.59	11.032	20.682	14.917	28.668
ENSMUSG00000097636	Mirt1	0	-2.18191	0.000411211	1.64233	1.19032e-05	49	64	76	65	8	4	8	19	5.369	7.683	8.447	6.781	1.261	0.93	1.075	2.251
ENSMUSG00000028542	Slc6a9	0	0.978874	0.000413532	3.47748	1.20444e-05	79	66	74	74	91	72	117	116	8.656	7.923	8.225	7.72	14.342	16.731	15.724	13.742
ENSMUSG00000027919	Lce1g	0	1.84976	0.000418906	3.17918	1.22557e-05	35	79	33	42	156	63	93	136	3.835	9.484	3.668	4.381	24.586	14.64	12.498	16.111
ENSMUSG00000029684	Wasl	0	0.755195	0.000418906	7.34781	1.22569e-05	1076	1325	1242	1036	1369	1056	1399	1498	117.89	159.06	138.04	108.073	215.759	245.392	188.014	177.459
ENSMUSG00000041769	Ppp2r2d	0	0.650106	0.000418906	6.10039	1.228e-05	557	417	530	538	563	411	575	622	61.027	50.059	58.906	56.123	88.731	95.508	77.275	73.684
ENSMUSG00000023015	Racgap1	0	0.895588	0.000418906	5.72726	1.22985e-05	413	339	389	307	560	334	478	462	45.25	40.695	43.235	32.026	88.258	77.615	64.239	54.73
ENSMUSG00000067338	Tuba3b	0	-1.02318	0.000422498	7.94945	1.24532e-05	4068	2390	3385	3489	1288	706	1418	1056	445.704	286.909	376.22	363.964	202.993	164.059	190.567	125.098
ENSMUSG00000043687	1190005I06Rik	0	1.16281	0.000422498	3.15353	1.24417e-05	44	64	61	53	81	58	86	113	4.821	7.683	6.78	5.529	12.766	13.478	11.558	13.386
ENSMUSG00000032119	Hinfp	0	0.733354	0.000424919	5.8723	1.25493e-05	406	400	477	402	515	387	495	503	44.483	48.018	53.015	41.936	81.166	89.931	66.524	59.587
ENSMUSG00000025162	Csnk1d	0	0.588666	0.000425321	6.32911	1.2586e-05	587	540	681	636	607	431	668	813	64.314	64.825	75.689	66.346	95.665	100.155	89.773	96.311
ENSMUSG00000018846	Pank3	0	0.732968	0.000427996	5.10834	1.269e-05	260	237	222	277	266	205	292	368	28.486	28.451	24.674	28.896	41.923	47.638	39.242	43.595
ENSMUSG00000034826	Nup54	0	0.723669	0.000428353	5.4568	1.27256e-05	313	278	374	308	405	258	360	408	34.293	33.373	41.568	32.13	63.829	59.954	48.381	48.333
ENSMUSG00000041483	Zfp281	0	-0.692101	0.000429874	5.94099	1.28637e-05	702	722	752	714	326	237	336	320	76.913	86.673	83.58	74.483	51.379	55.074	45.156	37.908
ENSMUSG00000027215	Cd82	0	-1.09167	0.000429874	4.70994	1.28709e-05	352	424	363	292	97	88	114	157	38.566	50.899	40.345	30.461	15.288	20.449	15.321	18.599
ENSMUSG00000063535	Zfp773	0	0.824245	0.000429874	5.62227	1.2805e-05	330	284	419	349	440	314	486	419	36.156	34.093	46.569	36.407	69.346	72.967	65.314	49.636
ENSMUSG00000064284	Cdpf1	0	0.741047	0.000429874	5.351	1.28327e-05	332	268	279	295	335	252	310	446	36.375	32.172	31.009	30.774	52.797	58.559	41.661	52.835
ENSMUSG00000045316	Fahd1	0	-0.891805	0.0004313	4.33525	1.29388e-05	276	225	258	267	114	56	101	109	30.239	27.01	28.675	27.853	17.967	13.013	13.574	12.913
ENSMUSG00000001964	Emd	0	1.31565	0.000431934	5.07575	1.29829e-05	190	216	190	204	334	202	267	646	20.817	25.93	21.117	21.281	52.64	46.941	35.883	76.528
ENSMUSG00000080893	Gm15920	0	-0.865656	0.000434037	6.35692	1.30714e-05	1223	912	1000	989	440	275	463	368	133.996	109.481	111.143	103.17	69.346	63.904	62.223	43.595
ENSMUSG00000015652	Steap1	0	0.741805	0.000434742	5.67988	1.3216e-05	376	293	421	396	381	283	459	584	41.196	35.173	46.791	41.31	60.047	65.763	61.686	69.183
ENSMUSG00000062960	Kdr	0	-2.53742	0.000434742	1.25796	1.31807e-05	66	41	63	42	8	6	6	4	7.231	4.922	7.002	4.381	1.261	1.394	0.806	0.474
ENSMUSG00000029592	Usp30	0	1.03449	0.000434742	4.31222	1.32193e-05	118	105	156	145	180	97	225	241	12.928	12.605	17.338	15.126	28.369	22.541	30.238	28.55
ENSMUSG00000071341	Egr4	0	-1.14069	0.000434742	4.3365	1.31203e-05	319	249	267	276	126	61	83	81	34.951	29.891	29.675	28.792	19.858	14.175	11.154	9.596
ENSMUSG00000025235	Bbs4	0	0.698815	0.000434742	5.48471	1.31831e-05	299	324	336	347	328	258	433	434	32.759	38.895	37.344	36.198	51.694	59.954	58.191	51.413
ENSMUSG00000018765	Fxr2	0	0.649991	0.000436092	6.1811	1.32857e-05	507	573	526	544	559	450	592	693	55.549	68.786	58.461	56.749	88.1	104.57	79.56	82.095
ENSMUSG00000039202	Abhd2	0	0.855244	0.000438193	4.92224	1.33753e-05	215	196	222	207	243	171	244	402	23.556	23.529	24.674	21.594	38.298	39.737	32.792	47.622
ENSMUSG00000022389	Tef	0	0.739214	0.000440863	4.68296	1.34824e-05	189	187	190	173	209	141	231	264	20.707	22.449	21.117	18.047	32.939	32.765	31.044	31.274
ENSMUSG00000037938	Chchd5	0	0.674705	0.000445833	5.87579	1.36604e-05	441	420	440	424	552	323	488	524	48.317	50.419	48.903	44.231	86.997	75.058	65.583	62.075
ENSMUSG00000078955	Gm14222	0	0.965087	0.000451937	4.89006	1.39001e-05	197	191	198	195	283	221	304	239	21.584	22.929	22.006	20.342	44.602	51.356	40.855	28.313
ENSMUSG00000056531	Ccdc18	0	-1.01445	0.000451937	5.45775	1.38864e-05	664	471	563	632	243	134	242	176	72.75	56.541	62.574	65.929	38.298	31.139	32.523	20.85
ENSMUSG00000013523	Bcas1	0	-1.51169	0.000452029	3.01745	1.39292e-05	116	138	130	113	30	35	31	25	12.709	16.566	14.449	11.788	4.728	8.133	4.166	2.962
ENSMUSG00000053909	Rhox10	0	-1.31539	0.000453377	3.53648	1.39972e-05	160	162	178	167	60	48	35	45	17.53	19.447	19.784	17.421	9.456	11.154	4.704	5.331
ENSMUSG00000037692	Ahdc1	0	-1.04053	0.000455676	4.90341	1.40947e-05	375	390	393	410	125	147	126	130	41.086	46.818	43.679	42.77	19.7	34.16	16.933	15.4
ENSMUSG00000030254	Rad18	0	-0.753408	0.000459433	6.35049	1.42377e-05	1058	803	1150	957	430	268	477	427	115.918	96.397	127.815	99.832	67.77	62.278	64.105	50.584
ENSMUSG00000052889	Prkcb	0	-1.34182	0.000460927	3.40192	1.43108e-05	126	196	160	152	44	28	39	57	13.805	23.529	17.783	15.856	6.935	6.507	5.241	6.752
ENSMUSG00000026483	Fam129a	0	1.56846	0.000461805	4.64904	1.4365e-05	106	126	124	204	209	185	246	537	11.614	15.126	13.782	21.281	32.939	42.99	33.06	63.615
ENSMUSG00000020182	Ddc	0	-1.7363	0.000469256	1.94382	1.46512e-05	82	51	57	74	12	9	13	18	8.984	6.122	6.335	7.72	1.891	2.091	1.747	2.132
ENSMUSG00000021583	Erap1	0	-0.989549	0.000469256	4.33123	1.46514e-05	261	227	284	288	109	51	116	94	28.596	27.25	31.565	30.043	17.179	11.851	15.589	11.136
ENSMUSG00000002289	Angptl4	0	-1.31384	0.000471313	2.9429	1.47431e-05	102	98	138	114	37	19	38	30	11.175	11.764	15.338	11.892	5.831	4.415	5.107	3.554
ENSMUSG00000031916	Cog8	0	-0.702446	0.000472799	5.93737	1.48171e-05	777	650	740	744	369	196	324	340	85.131	78.03	82.246	77.612	58.156	45.546	43.543	40.278
ENSMUSG00000028698	Pik3r3	0	-1.17002	0.000473903	3.80491	1.49069e-05	194	188	195	196	79	40	71	50	21.255	22.569	21.673	20.446	12.451	9.295	9.542	5.923
ENSMUSG00000028636	Ppcs	0	-0.926661	0.000473903	3.9693	1.48842e-05	225	173	217	193	70	45	82	93	24.652	20.768	24.118	20.133	11.032	10.457	11.02	11.017
ENSMUSG00000042659	Arrdc4	0	0.914822	0.000478662	3.91886	1.51682e-05	92	101	103	115	132	81	138	183	10.08	12.125	11.448	11.997	20.804	18.823	18.546	21.679
ENSMUSG00000006058	Snf8	0	-0.922797	0.000478662	6.6909	1.51482e-05	1554	1226	1252	1311	500	237	607	645	170.261	147.176	139.151	136.76	78.802	55.074	81.576	76.409
ENSMUSG00000034239	Gm884	0	-1.87926	0.000478662	2.37531	1.51489e-05	103	85	104	74	23	13	23	11	11.285	10.204	11.559	7.72	3.625	3.021	3.091	1.303
ENSMUSG00000022564	Grina	0	0.796123	0.000482102	6.59528	1.53053e-05	588	750	637	767	710	596	812	1154	64.423	90.034	70.798	80.012	111.899	138.498	109.126	136.707
ENSMUSG00000007038	Neu1	0	1.01642	0.00048271	4.23144	1.53527e-05	131	124	136	99	178	143	147	207	14.353	14.886	15.115	10.327	28.053	33.23	19.756	24.522
ENSMUSG00000030614	Tmem126b	0	0.607469	0.000484103	6.46236	1.54252e-05	741	601	634	682	722	519	694	816	81.186	72.147	70.465	71.145	113.79	120.605	93.268	96.666
ENSMUSG00000027593	Raly	0	1.22227	0.000489966	4.52642	1.56691e-05	118	133	157	161	228	121	201	397	12.928	15.966	17.45	16.795	35.934	28.118	27.013	47.03
ENSMUSG00000000278	Scpep1	0	0.831387	0.000489966	7.14658	1.56477e-05	907	841	1016	1221	1031	824	1201	1885	99.374	100.958	112.922	127.372	162.489	191.48	161.404	223.304
ENSMUSG00000022770	Dlg1	0	0.689544	0.000491358	5.30201	1.57422e-05	268	265	280	344	320	237	326	385	29.363	31.812	31.12	35.885	50.433	55.074	43.812	45.609
ENSMUSG00000031353	Rbbp7	0	-0.636436	0.000491482	7.66803	1.57748e-05	2533	2283	2199	2426	1071	636	1210	1291	277.524	274.064	244.404	253.075	168.794	147.793	162.614	152.937
ENSMUSG00000032239	Rp9	0	0.611553	0.000493102	7.02043	1.58555e-05	949	928	1106	926	1049	763	1122	1116	103.976	111.402	122.925	96.598	165.326	177.305	150.787	132.206
ENSMUSG00000037111	Setd7	0	0.911647	0.000493119	4.37981	1.59135e-05	116	131	159	160	163	142	175	247	12.709	15.726	17.672	16.691	25.689	32.998	23.519	29.261
ENSMUSG00000020692	Nle1	0	1.07067	0.000493119	4.61377	1.58885e-05	155	172	168	130	217	197	268	213	16.982	20.648	18.672	13.561	34.2	45.779	36.017	25.233
ENSMUSG00000085427	6430710C18Rik	0	2.3784	0.000493617	1.8554	1.59584e-05	21	19	12	8	42	59	64	45	2.301	2.281	1.334	0.835	6.619	13.71	8.601	5.331
ENSMUSG00000033752	Mnd1	0	-0.821763	0.000496	5.03954	1.60643e-05	487	354	402	393	181	101	165	184	53.357	42.496	44.68	40.997	28.526	23.47	22.175	21.797
ENSMUSG00000040699	Limd2	0	-0.619642	0.000496414	6.47467	1.61066e-05	1042	981	1038	1037	444	324	433	638	114.165	117.765	115.367	108.177	69.976	75.291	58.191	75.58
ENSMUSG00000032487	Ptgs2	0	1.74637	0.000499859	4.20865	1.62475e-05	72	142	82	93	204	155	149	405	7.889	17.046	9.114	9.702	32.151	36.019	20.024	47.978
ENSMUSG00000028152	Tspan5	0	0.655796	0.000503174	5.60268	1.65018e-05	401	302	356	387	399	256	429	473	43.935	36.254	39.567	40.371	62.884	59.489	57.654	56.033
ENSMUSG00000066613	Zfp932	0	1.09301	0.000503174	3.37143	1.64281e-05	66	54	60	85	113	63	96	113	7.231	6.482	6.669	8.867	17.809	14.64	12.902	13.386
ENSMUSG00000036306	Lzts1	0	-1.1666	0.000503174	5.18665	1.64185e-05	503	615	473	428	137	158	165	153	55.11	73.828	52.571	44.648	21.592	36.716	22.175	18.125
ENSMUSG00000032458	Copb2	0	-0.667474	0.000503174	8.50394	1.64624e-05	4994	3571	4240	4313	1882	1134	2021	2408	547.159	428.682	471.248	449.922	296.61	263.518	271.605	285.261
ENSMUSG00000024097	Srsf7	0	-0.73495	0.000505171	8.38664	1.66262e-05	4758	3268	4039	4121	1719	1021	2038	1909	521.302	392.309	448.908	429.893	270.921	237.259	273.89	226.147
ENSMUSG00000024440	Pcdh12	0	-1.72899	0.000506675	2.1544	1.67052e-05	93	55	78	77	23	10	13	16	10.189	6.603	8.669	8.032	3.625	2.324	1.747	1.895
ENSMUSG00000035992	Fnip1	0	0.920926	0.000510011	4.52777	1.68449e-05	131	148	164	186	189	130	200	303	14.353	17.767	18.228	19.403	29.787	30.209	26.878	35.895
ENSMUSG00000049339	Retreg2	0	0.783029	0.000511636	5.51338	1.70729e-05	331	374	317	277	391	283	390	449	36.265	44.897	35.232	28.896	61.623	65.763	52.413	53.19
ENSMUSG00000037266	Rsrp1	0	0.696871	0.000511636	5.82666	1.7077e-05	381	382	428	470	482	304	558	501	41.744	45.857	47.569	49.029	75.965	70.643	74.99	59.35
ENSMUSG00000109860	Gm17737	0	0.850998	0.000511636	4.44741	1.70764e-05	158	134	172	140	195	126	226	199	17.311	16.086	19.117	14.604	30.733	29.28	30.372	23.574
ENSMUSG00000034684	Sema3f	0	-1.65993	0.000511636	1.6506	1.69979e-05	47	51	51	55	9	10	10	14	5.149	6.122	5.668	5.737	1.418	2.324	1.344	1.658
ENSMUSG00000024598	Fbn2	0	-1.08955	0.000511636	3.98003	1.70192e-05	228	212	192	214	82	58	71	62	24.98	25.45	21.34	22.324	12.923	13.478	9.542	7.345
ENSMUSG00000100747	1700084E18Rik	0	1.61505	0.000514118	1.91596	1.72201e-05	17	22	19	20	55	31	41	40	1.863	2.641	2.112	2.086	8.668	7.204	5.51	4.739
ENSMUSG00000032565	Nudt16	0	-0.998671	0.000515334	4.60114	1.72909e-05	305	324	297	344	79	97	113	151	33.417	38.895	33.01	35.885	12.451	22.541	15.186	17.888
ENSMUSG00000024565	Sall3	0	-0.945249	0.000518714	5.54937	1.74345e-05	620	550	624	601	265	174	238	183	67.929	66.025	69.353	62.695	41.765	40.434	31.985	21.679
ENSMUSG00000005514	Por	0	0.689517	0.000525097	5.95366	1.76796e-05	399	410	484	533	471	331	596	619	43.716	49.219	53.793	55.601	74.231	76.917	80.097	73.329
ENSMUSG00000078706	Gm53	0	-1.3215	0.000528753	2.84321	1.78643e-05	121	76	119	112	27	18	31	39	13.257	9.123	13.226	11.684	4.255	4.183	4.166	4.62
ENSMUSG00000018166	Erbb3	0	-1.14459	0.000529239	3.52153	1.79116e-05	142	152	166	164	53	49	44	48	15.558	18.247	18.45	17.108	8.353	11.387	5.913	5.686
ENSMUSG00000028857	Tmem222	0	0.660252	0.00053191	7.07354	1.80329e-05	1010	1080	966	928	1121	804	1178	1169	110.659	129.649	107.364	96.807	176.674	186.833	158.313	138.484
ENSMUSG00000053153	Spag16	0	-1.70601	0.00054322	1.65025	1.85113e-05	56	45	60	52	10	5	14	15	6.136	5.402	6.669	5.425	1.576	1.162	1.881	1.777
ENSMUSG00000038037	Socs1	0	-1.00877	0.00054322	3.49333	1.85023e-05	143	142	149	153	49	45	45	60	15.668	17.046	16.56	15.961	7.723	10.457	6.048	7.108
ENSMUSG00000028104	Polr3gl	0	-0.69073	0.000550967	5.35829	1.88074e-05	438	492	505	496	202	159	222	231	47.989	59.062	56.127	51.742	31.836	36.948	29.835	27.365
ENSMUSG00000031174	Rpgr	0	-0.975446	0.000555744	3.8695	1.90028e-05	205	171	185	204	84	38	69	77	22.46	20.528	20.562	21.281	13.239	8.83	9.273	9.122
ENSMUSG00000041012	Cmtm8	0	0.752935	0.000556197	5.63821	1.90507e-05	377	342	352	351	501	295	421	425	41.305	41.056	39.122	36.615	78.959	68.552	56.579	50.347
ENSMUSG00000043453	Magea10	0	-1.24481	0.000559086	3.02962	1.91822e-05	122	89	128	131	26	24	43	42	13.367	10.684	14.226	13.666	4.098	5.577	5.779	4.975
ENSMUSG00000047963	Stbd1	0	1.52609	0.000559526	2.41764	1.92625e-05	30	33	36	19	49	48	54	78	3.287	3.962	4.001	1.982	7.723	11.154	7.257	9.24
ENSMUSG00000037071	Scd1	0	1.0789	0.000559526	4.66363	1.92512e-05	138	155	153	211	226	158	200	380	15.12	18.607	17.005	22.011	35.618	36.716	26.878	45.016
ENSMUSG00000028647	Mycbp	0	-0.689288	0.000560179	7.31687	1.93176e-05	2145	1656	1935	1823	836	508	997	882	235.013	198.795	215.062	190.171	131.757	118.048	133.988	104.485
ENSMUSG00000069565	Dazap1	0	0.718638	0.000560257	5.71982	1.9353e-05	392	351	395	385	522	314	421	459	42.949	42.136	43.902	40.162	82.269	72.967	56.579	54.375
ENSMUSG00000003528	Slc25a1	0	0.801647	0.000561445	6.29672	1.94267e-05	504	564	558	588	614	500	568	1002	55.22	67.706	62.018	61.339	96.769	116.189	76.334	118.701
ENSMUSG00000037343	Taf2	0	-0.723937	0.000564375	6.18584	1.9561e-05	972	814	759	951	328	246	438	436	106.496	97.717	84.358	99.206	51.694	57.165	58.863	51.65
ENSMUSG00000037712	Fermt2	0	0.603738	0.000565299	8.37024	1.96259e-05	2340	2593	2408	2641	2607	1753	2583	3543	256.378	311.278	267.633	275.503	410.873	407.36	347.133	419.717
ENSMUSG00000024841	Eif1ad	0	0.767947	0.000566099	7.36798	1.96867e-05	1363	935	1271	1179	1576	852	1640	1478	149.335	112.243	141.263	122.991	248.383	197.987	220.402	175.089
ENSMUSG00000014198	Zfp385c	0	-1.87175	0.000570461	2.12275	1.98716e-05	72	92	84	62	17	9	21	11	7.889	11.044	9.336	6.468	2.679	2.091	2.822	1.303
ENSMUSG00000078161	Erich3	0	-1.85719	0.000572615	2.1898	1.99905e-05	74	82	80	74	17	21	14	10	8.108	9.844	8.891	7.72	2.679	4.88	1.881	1.185
ENSMUSG00000056895	Hist3h2ba	0	3.47081	0.000572615	0.511296	2.00467e-05	7	1	6	3	50	14	23	43	0.767	0.12	0.667	0.313	7.88	3.253	3.091	5.094
ENSMUSG00000020653	Klf11	0	0.969391	0.000574984	5.87292	2.018e-05	412	432	410	308	567	440	562	492	45.14	51.86	45.569	32.13	89.361	102.247	75.528	58.284
ENSMUSG00000031906	Smpd3	0	-1.53479	0.000576796	2.66283	2.02939e-05	90	86	91	136	16	21	27	30	9.861	10.324	10.114	14.187	2.522	4.88	3.629	3.554
ENSMUSG00000032883	Acsl3	0	0.61444	0.000579569	6.05342	2.04321e-05	491	503	486	509	526	406	561	577	53.796	60.383	54.016	53.098	82.9	94.346	75.394	68.354
ENSMUSG00000022610	Mapk12	0	-0.899398	0.000579569	3.76041	2.04589e-05	180	158	184	165	66	42	73	70	19.721	18.967	20.45	17.212	10.402	9.76	9.811	8.292
ENSMUSG00000051375	Pcdh1	0	-1.65192	0.000580093	2.48391	2.05112e-05	105	71	102	84	24	23	15	18	11.504	8.523	11.337	8.763	3.782	5.345	2.016	2.132
ENSMUSG00000023348	Trip6	0	0.871091	0.000580841	5.66448	2.05715e-05	277	386	373	362	377	383	454	515	30.349	46.338	41.456	37.763	59.417	89.001	61.014	61.009
ENSMUSG00000026942	Traf2	0	0.865587	0.000582976	4.74458	2.06811e-05	167	177	224	169	236	188	251	236	18.297	21.248	24.896	17.63	37.194	43.687	33.732	27.957
ENSMUSG00000020871	Dlx4	0	-1.86428	0.000583927	2.73035	2.07707e-05	156	98	147	80	24	19	21	22	17.092	11.764	16.338	8.345	3.782	4.415	2.822	2.606
ENSMUSG00000021765	Fst	0	-0.817358	0.000583927	4.88277	2.08509e-05	412	323	331	385	147	118	137	157	45.14	38.775	36.788	40.162	23.168	27.421	18.412	18.599
ENSMUSG00000037169	Mycn	0	-1.33346	0.000583927	3.54087	2.07846e-05	217	156	162	151	63	35	49	40	23.775	18.727	18.005	15.752	9.929	8.133	6.585	4.739
ENSMUSG00000113918	AC132609.2	0	2.5147	0.000583927	1.95401	2.08437e-05	12	28	26	5	69	41	67	56	1.315	3.361	2.89	0.522	10.875	9.528	9.004	6.634
ENSMUSG00000074093	Svip	0	1.041	0.000585652	4.03046	2.09466e-05	101	104	82	143	148	102	175	170	11.066	12.485	9.114	14.917	23.325	23.703	23.519	20.139
ENSMUSG00000064366	mt-Tl2	0	2.42049	0.000587421	2.45972	2.10441e-05	14	16	28	37	66	39	74	188	1.534	1.921	3.112	3.86	10.402	9.063	9.945	22.271
ENSMUSG00000027346	Gpcpd1	0	0.785469	0.000590526	5.57634	2.11897e-05	330	318	415	299	436	244	475	454	36.156	38.174	46.124	31.191	68.715	56.7	63.836	53.783
ENSMUSG00000022718	Dgcr8	0	-0.849178	0.000592269	3.88943	2.12868e-05	189	173	196	181	70	46	82	82	20.707	20.768	21.784	18.881	11.032	10.689	11.02	9.714
ENSMUSG00000020859	Spag9	0	0.915452	0.000593592	5.13109	2.13689e-05	222	195	237	302	238	246	333	417	24.323	23.409	26.341	31.504	37.51	57.165	44.752	49.399
ENSMUSG00000085436	Zfp335os	0	-1.40644	0.000593949	2.5901	2.14163e-05	101	71	108	83	27	19	24	22	11.066	8.523	12.003	8.658	4.255	4.415	3.225	2.606
ENSMUSG00000017418	Arl5b	0	0.664849	0.000594613	5.59101	2.16582e-05	398	316	397	319	382	265	425	473	43.606	37.934	44.124	33.277	60.205	61.58	57.116	56.033
ENSMUSG00000028282	Casp8ap2	0	-0.671512	0.000594613	7.11142	2.15814e-05	1787	1221	1779	1775	701	490	778	813	195.79	146.576	197.724	185.164	110.48	113.866	104.557	96.311
ENSMUSG00000041548	Hspb8	0	1.41395	0.000594613	4.37714	2.16484e-05	93	111	128	152	185	122	197	426	10.189	13.325	14.226	15.856	29.157	28.35	26.475	50.466
ENSMUSG00000031074	Fgf3	0	-3.32499	0.000594613	0.70927	2.16117e-05	55	40	60	38	7	1	6	1	6.026	4.802	6.669	3.964	1.103	0.232	0.806	0.118
ENSMUSG00000032020	Ubash3b	0	-0.767849	0.000594613	4.24602	2.16827e-05	237	222	232	229	90	62	103	114	25.967	26.65	25.785	23.889	14.184	14.407	13.842	13.505
ENSMUSG00000020929	Eftud2	0	-0.657405	0.000594613	6.70015	2.14832e-05	1264	1180	1287	1131	598	332	606	585	138.488	141.654	143.042	117.983	94.247	77.15	81.441	69.301
ENSMUSG00000039568	Ubald1	0	0.645262	0.000594613	5.64748	2.16129e-05	357	341	390	403	455	271	379	496	39.114	40.936	43.346	42.04	71.71	62.975	50.934	58.758
ENSMUSG00000026950	Neb	0	0.968569	0.000594788	6.22362	2.17238e-05	476	398	688	463	677	428	908	684	52.152	47.778	76.467	48.299	106.698	99.458	122.027	81.029
ENSMUSG00000047583	Tyw3	0	-1.2718	0.000596119	3.94426	2.18071e-05	270	193	185	236	77	58	62	54	29.582	23.169	20.562	24.619	12.135	13.478	8.332	6.397
ENSMUSG00000059208	Hnrnpm	0	-0.779678	0.00059709	7.61396	2.18774e-05	2784	1921	2333	2591	1092	607	1151	986	305.024	230.607	259.297	270.287	172.103	141.054	154.685	116.805
ENSMUSG00000027452	Acss1	0	-1.34657	0.000610425	2.39102	2.24016e-05	75	81	79	75	24	12	26	21	8.217	9.724	8.78	7.824	3.782	2.789	3.494	2.488
ENSMUSG00000027602	Map1lc3a	0	0.611712	0.000622144	7.52561	2.28744e-05	1342	1438	1343	1415	1258	1096	1614	1826	147.034	172.625	149.266	147.609	198.265	254.687	216.908	216.315
ENSMUSG00000021258	Ccnk	0	0.760815	0.000622144	5.66134	2.29041e-05	350	340	378	367	406	385	420	442	38.347	40.815	42.012	38.285	63.987	89.466	56.444	52.361
ENSMUSG00000060445	Sycp2	0	-0.928611	0.000633485	5.47521	2.33585e-05	551	475	648	596	213	178	248	179	60.369	57.022	72.021	62.173	33.57	41.363	33.329	21.205
ENSMUSG00000109814	Gm45847	0	2.81414	0.000634605	0.239278	2.34368e-05	4	4	5	2	28	17	16	18	0.438	0.48	0.556	0.209	4.413	3.95	2.15	2.132
ENSMUSG00000023330	Dtwd1	0	0.652381	0.0006358	5.19284	2.3555e-05	285	265	254	278	308	210	311	331	31.226	31.812	28.23	29	48.542	48.8	41.796	39.212
ENSMUSG00000107714	Gm34933	0	2.39758	0.0006358	1.38057	2.35264e-05	15	5	15	9	53	17	52	38	1.643	0.6	1.667	0.939	8.353	3.95	6.988	4.502
ENSMUSG00000045608	Dbx2	0	1.18488	0.000637778	3.35456	2.36654e-05	74	60	61	54	106	92	87	103	8.108	7.203	6.78	5.633	16.706	21.379	11.692	12.202
ENSMUSG00000032135	Mcam	0	-0.940601	0.000643004	6.73234	2.38968e-05	1276	1607	1245	1336	443	477	511	496	139.803	192.913	138.373	139.368	69.818	110.845	68.674	58.758
ENSMUSG00000030980	Knop1	0	-0.672018	0.000643411	7.41322	2.39494e-05	2101	1589	2160	2223	943	513	917	1123	230.193	190.752	240.07	231.898	148.62	119.21	123.237	133.035
ENSMUSG00000056211	R3hdm1	0	0.594776	0.000653685	6.93797	2.44661e-05	905	848	931	1025	952	780	1000	1052	99.155	101.799	103.474	106.926	150.039	181.255	134.391	124.624
ENSMUSG00000046229	Scand1	0	0.697165	0.000653685	5.41866	2.44841e-05	292	305	300	356	317	234	360	490	31.992	36.614	33.343	37.137	49.96	54.377	48.381	58.047
ENSMUSG00000043496	Tril	0	-2.38065	0.000653685	1.07694	2.44702e-05	46	40	40	47	11	5	5	3	5.04	4.802	4.446	4.903	1.734	1.162	0.672	0.355
ENSMUSG00000019857	Asf1a	0	0.715175	0.000653685	6.33575	2.44284e-05	596	540	668	542	738	481	747	655	65.3	64.825	74.244	56.54	116.311	111.774	100.39	77.594
ENSMUSG00000041607	Mbp	0	1.29027	0.0006594	2.86248	2.47366e-05	34	45	48	44	79	63	57	89	3.725	5.402	5.335	4.59	12.451	14.64	7.66	10.543
ENSMUSG00000036136	Fam110c	0	2.00625	0.000660131	2.62454	2.48025e-05	23	19	29	52	71	38	75	159	2.52	2.281	3.223	5.425	11.19	8.83	10.079	18.836
ENSMUSG00000048186	Bend7	0	1.11849	0.000666689	3.40963	2.51323e-05	62	53	75	77	102	75	126	95	6.793	6.362	8.336	8.032	16.076	17.428	16.933	11.254
ENSMUSG00000008035	Mid1ip1	0	1.13515	0.000666689	4.66433	2.51654e-05	157	136	134	222	233	168	196	386	17.201	16.326	14.893	23.159	36.722	39.04	26.341	45.727
ENSMUSG00000013878	Rnf170	0	-1.22224	0.000666689	3.5935	2.51553e-05	203	157	179	161	56	21	59	75	22.241	18.847	19.895	16.795	8.826	4.88	7.929	8.885
ENSMUSG00000029644	Pdx1	0	-1.6371	0.000671233	2.24342	2.5376e-05	88	72	91	61	22	10	21	15	9.642	8.643	10.114	6.363	3.467	2.324	2.822	1.777
ENSMUSG00000037526	Atg14	0	0.587822	0.000676058	6.08441	2.56659e-05	524	466	547	519	578	376	578	576	57.411	55.941	60.795	54.141	91.095	87.374	77.678	68.235
ENSMUSG00000024087	Cyp1b1	0	-1.66012	0.000676058	3.73865	2.56766e-05	173	216	206	333	42	20	57	87	18.954	25.93	22.896	34.738	6.619	4.648	7.66	10.306
ENSMUSG00000033434	Gtpbp6	0	0.820588	0.000677902	4.46586	2.58256e-05	152	148	164	148	170	167	190	212	16.654	17.767	18.228	15.439	26.793	38.807	25.534	25.114
ENSMUSG00000024155	Meiob	0	-1.64634	0.000679499	2.73241	2.5926e-05	119	104	123	97	37	9	35	22	13.038	12.485	13.671	10.119	5.831	2.091	4.704	2.606
ENSMUSG00000112155	AC164662.1	0	-1.81421	0.00068238	4.06327	2.61089e-05	248	379	282	249	51	58	96	35	27.172	45.497	31.342	25.975	8.038	13.478	12.902	4.146
ENSMUSG00000032446	Eomes	0	-2.09201	0.00068238	2.18942	2.61261e-05	95	54	125	83	12	12	21	11	10.409	6.482	13.893	8.658	1.891	2.789	2.822	1.303
ENSMUSG00000042622	Maff	0	1.30004	0.00068238	3.99112	2.61552e-05	86	103	91	96	124	131	128	276	9.422	12.365	10.114	10.014	19.543	30.442	17.202	32.696
ENSMUSG00000042743	Sgtb	0	0.765208	0.00068257	5.44419	2.62022e-05	262	278	377	335	400	236	416	397	28.706	33.373	41.901	34.946	63.041	54.841	55.907	47.03
ENSMUSG00000056260	Lrif1	0	-0.778853	0.000683611	4.94959	2.62926e-05	405	297	404	411	147	97	184	175	44.373	35.654	44.902	42.875	23.168	22.541	24.728	20.731
ENSMUSG00000021460	Auh	0	0.754398	0.000683611	4.81482	2.63616e-05	186	208	190	225	215	149	262	313	20.379	24.969	21.117	23.471	33.885	34.624	35.211	37.079
ENSMUSG00000070003	Ssbp4	0	-0.956292	0.000685775	4.48827	2.64896e-05	313	275	287	282	97	88	79	150	34.293	33.013	31.898	29.418	15.288	20.449	10.617	17.77
ENSMUSG00000026031	Cflar	0	0.766248	0.000687178	7.91865	2.67146e-05	1403	1816	1863	1855	1752	1736	2003	2458	153.717	218.003	207.06	193.509	276.122	403.41	269.186	291.184
ENSMUSG00000097863	1010001B22Rik	0	1.60583	0.000687178	1.51719	2.66758e-05	12	14	17	16	35	24	36	30	1.315	1.681	1.889	1.669	5.516	5.577	4.838	3.554
ENSMUSG00000041506	Rrp9	0	0.642684	0.000687178	6.2131	2.66543e-05	566	535	558	540	639	478	579	635	62.013	64.224	62.018	56.332	100.709	111.077	77.813	75.224
ENSMUSG00000047003	Zfp41	0	-1.14715	0.000688541	3.28679	2.68726e-05	143	133	149	117	55	24	43	46	15.668	15.966	16.56	12.205	8.668	5.577	5.779	5.449
ENSMUSG00000060675	Pla2g16	0	1.37411	0.000688541	2.32561	2.68408e-05	21	26	28	42	50	39	50	64	2.301	3.121	3.112	4.381	7.88	9.063	6.72	7.582
ENSMUSG00000025571	Tnrc6c	0	-0.767137	0.00068856	6.19094	2.69135e-05	933	885	875	833	372	283	424	337	102.223	106.24	97.25	86.897	58.629	65.763	56.982	39.922
ENSMUSG00000028719	Cmpk1	0	-0.735971	0.000692242	6.37408	2.7162e-05	1036	952	999	1013	430	232	400	628	113.508	114.283	111.032	105.674	67.77	53.912	53.757	74.395
ENSMUSG00000029201	Ugdh	0	1.15928	0.000692242	6.26871	2.71397e-05	380	459	462	661	639	414	738	1341	41.634	55.101	51.348	68.954	100.709	96.205	99.181	158.86
ENSMUSG00000023110	Prmt5	0	0.6208	0.000692242	6.30476	2.71784e-05	543	586	682	564	682	438	663	703	59.493	70.347	75.8	58.835	107.486	101.782	89.102	83.28
ENSMUSG00000016427	Ndufa1	0	-0.593424	0.000692889	7.94315	2.72588e-05	2910	2521	2769	3066	1280	771	1472	1669	318.829	302.635	307.756	319.838	201.733	179.164	197.824	197.716
ENSMUSG00000047466	8030462N17Rik	0	1.26292	0.000692889	2.26658	2.72845e-05	36	22	28	29	51	32	49	56	3.944	2.641	3.112	3.025	8.038	7.436	6.585	6.634
ENSMUSG00000047115	Fam221a	0	0.740356	0.000696379	5.2251	2.74625e-05	260	229	324	267	325	212	366	327	28.486	27.49	36.01	27.853	51.221	49.264	49.187	38.738
ENSMUSG00000058806	Col13a1	0	-1.19	0.000698207	4.37169	2.75752e-05	275	333	286	252	80	100	83	84	30.13	39.975	31.787	26.288	12.608	23.238	11.154	9.951
ENSMUSG00000021745	Ptprg	0	-0.919094	0.000698217	4.47714	2.76163e-05	299	227	307	321	87	63	115	157	32.759	27.25	34.121	33.486	13.712	14.64	15.455	18.599
ENSMUSG00000104588	Gm43666	0	1.10094	0.000703722	3.14744	2.79977e-05	61	53	45	66	98	56	82	93	6.683	6.362	5.001	6.885	15.445	13.013	11.02	11.017
ENSMUSG00000038836	Agbl3	0	-1.32656	0.000703722	3.24286	2.8004e-05	170	120	144	135	33	17	57	53	18.626	14.405	16.005	14.083	5.201	3.95	7.66	6.279
ENSMUSG00000019878	Hsf2	0	0.682756	0.000703722	5.67404	2.78988e-05	387	376	372	357	391	325	479	437	42.401	45.137	41.345	37.241	61.623	75.523	64.374	51.769
ENSMUSG00000025232	Hexa	0	0.756751	0.000703722	6.71298	2.8039e-05	630	814	760	809	722	641	908	1239	69.025	97.717	84.469	84.393	113.79	148.955	122.027	146.777
ENSMUSG00000025371	Chmp6	0	-0.781957	0.000703722	4.97102	2.80005e-05	390	347	376	421	158	104	131	224	42.73	41.656	41.79	43.918	24.901	24.167	17.605	26.536
ENSMUSG00000029135	Fosl2	0	1.02879	0.000705247	4.30271	2.81747e-05	105	129	113	174	152	140	177	251	11.504	15.486	12.559	18.151	23.956	32.533	23.787	29.734
ENSMUSG00000029772	Ahcyl2	0	0.78432	0.000705247	5.01574	2.81819e-05	218	189	275	234	253	235	277	304	23.885	22.689	30.564	24.41	39.874	54.609	37.226	36.013
ENSMUSG00000028437	Ubap1	0	0.608424	0.000714382	6.93828	2.86781e-05	916	990	848	939	1025	707	1014	1080	100.36	118.845	94.25	97.954	161.544	164.292	136.273	127.941
ENSMUSG00000058298	Mcm9	0	0.965757	0.000714382	3.68135	2.86619e-05	103	66	84	89	131	83	111	129	11.285	7.923	9.336	9.284	20.646	19.287	14.917	15.282
ENSMUSG00000036391	Sec24a	0	0.782859	0.000714382	4.64452	2.87134e-05	153	200	167	191	200	151	220	260	16.763	24.009	18.561	19.925	31.521	35.089	29.566	30.801
ENSMUSG00000023915	Tnfrsf21	0	1.50206	0.000714382	1.50234	2.86769e-05	17	12	16	16	35	20	29	36	1.863	1.441	1.778	1.669	5.516	4.648	3.897	4.265
ENSMUSG00000000823	Zfp512b	0	-0.915285	0.000717694	4.09607	2.88884e-05	193	237	227	212	70	67	81	95	21.146	28.451	25.23	22.115	11.032	15.569	10.886	11.254
ENSMUSG00000026447	Pik3c2b	0	-1.25737	0.00072797	2.6286	2.93444e-05	81	79	103	89	22	21	32	25	8.875	9.484	11.448	9.284	3.467	4.88	4.301	2.962
ENSMUSG00000026035	Ppil3	0	-0.744061	0.00072954	5.31181	2.94509e-05	529	432	450	516	194	112	240	248	57.959	51.86	50.015	53.828	30.575	26.026	32.254	29.379
ENSMUSG00000033326	Kdm4a	0	1.02075	0.000731586	3.1529	2.96606e-05	56	52	69	55	77	55	77	115	6.136	6.242	7.669	5.737	12.135	12.781	10.348	13.623
ENSMUSG00000071470	Ccnb1ip1	0	-0.898925	0.000731586	4.35572	2.96228e-05	287	228	263	261	121	61	107	95	31.445	27.37	29.231	27.227	19.07	14.175	14.38	11.254
ENSMUSG00000067586	S1pr3	0	-1.93769	0.000733812	3.57455	2.97936e-05	192	125	259	350	30	28	39	60	21.036	15.006	28.786	36.511	4.728	6.507	5.241	7.108
ENSMUSG00000040721	Zfhx2	0	-1.4664	0.000735863	2.24673	2.99198e-05	60	80	74	77	21	13	21	16	6.574	9.604	8.225	8.032	3.31	3.021	2.822	1.895
ENSMUSG00000022365	Derl1	0	0.611538	0.000736483	6.20683	2.99878e-05	537	539	555	594	534	373	638	816	58.836	64.705	61.685	61.965	84.16	86.677	85.742	96.666
ENSMUSG00000065999	Zfp985	0	-0.92772	0.000747877	4.17732	3.04954e-05	267	224	244	197	95	54	91	93	29.253	26.89	27.119	20.551	14.972	12.548	12.23	11.017
ENSMUSG00000045273	Cenph	0	-1.06535	0.00075075	5.12896	3.06562e-05	553	340	494	503	199	125	156	137	60.589	40.815	54.905	52.472	31.363	29.047	20.965	16.23
ENSMUSG00000026497	Mixl1	0	-2.35157	0.000753298	0.823011	3.08042e-05	34	37	32	39	5	7	4	3	3.725	4.442	3.557	4.068	0.788	1.627	0.538	0.355
ENSMUSG00000054079	Utp18	0	0.614951	0.00076044	5.39235	3.11405e-05	328	282	313	339	333	237	317	438	35.937	33.853	34.788	35.364	52.482	55.074	42.602	51.887
ENSMUSG00000047013	Fbxo41	0	-0.962794	0.000770712	4.77654	3.16509e-05	399	304	395	335	168	70	146	127	43.716	36.494	43.902	34.946	26.477	16.267	19.621	15.045
ENSMUSG00000054115	Skp2	0	-0.938266	0.000782311	4.42866	3.21729e-05	291	239	293	291	124	54	126	101	31.883	28.691	32.565	30.356	19.543	12.548	16.933	11.965
ENSMUSG00000041075	Fzd7	0	-0.965585	0.00078674	3.25677	3.2568e-05	126	122	123	126	41	28	44	61	13.805	14.646	13.671	13.144	6.462	6.507	5.913	7.226
ENSMUSG00000028416	Bag1	0	0.606777	0.00078674	7.42599	3.25964e-05	1306	1123	1544	1238	1477	911	1299	1750	143.09	134.811	171.605	129.145	232.781	211.697	174.574	207.312
ENSMUSG00000042599	Kdm7a	0	0.853895	0.00078674	4.41503	3.2662e-05	146	126	171	144	210	149	166	200	15.996	15.126	19.006	15.022	33.097	34.624	22.309	23.693
ENSMUSG00000034617	Mtrr	0	0.750403	0.00078674	4.51057	3.26758e-05	169	142	187	154	182	143	214	208	18.516	17.046	20.784	16.065	28.684	33.23	28.76	24.64
ENSMUSG00000059669	Taf1b	0	-0.764735	0.00078674	5.06837	3.26045e-05	393	398	452	384	201	105	177	175	43.058	47.778	50.237	40.058	31.678	24.4	23.787	20.731
ENSMUSG00000096215	Smim22	0	-0.600195	0.00078674	5.51535	3.24796e-05	530	507	551	503	251	164	257	270	58.069	60.863	61.24	52.472	39.559	38.11	34.539	31.985
ENSMUSG00000045136	Tubb2b	0	1.63898	0.000788646	4.9654	3.28009e-05	197	168	139	156	291	333	216	667	21.584	20.168	15.449	16.274	45.863	77.382	29.029	79.015
ENSMUSG00000028779	Pef1	0	0.612781	0.000794932	5.59929	3.3155e-05	376	343	403	339	368	256	397	515	41.196	41.176	44.791	35.364	57.998	59.489	53.353	61.009
ENSMUSG00000027006	Dnajc10	0	-0.620798	0.000797203	6.87937	3.33363e-05	1434	1120	1495	1414	548	394	729	773	157.114	134.451	166.159	147.505	86.367	91.557	97.971	91.572
ENSMUSG00000017760	Ctsa	0	0.602018	0.000797203	7.18144	3.33426e-05	989	1083	1211	1106	1067	755	1181	1618	108.358	130.009	134.595	115.375	168.163	175.446	158.716	191.674
ENSMUSG00000001763	Tspan33	0	1.36844	0.000815651	3.59433	3.41616e-05	56	75	90	60	107	93	189	114	6.136	9.003	10.003	6.259	16.864	21.611	25.4	13.505
ENSMUSG00000055403	4933427D06Rik	0	0.821923	0.000820717	3.85952	3.44216e-05	118	93	99	96	128	83	126	153	12.928	11.164	11.003	10.014	20.173	19.287	16.933	18.125
ENSMUSG00000020923	Ubtf	0	-0.586211	0.000827167	6.69102	3.47403e-05	1143	1085	1348	1131	550	424	551	598	125.231	130.249	149.821	117.983	86.682	98.529	74.05	70.841
ENSMUSG00000017715	Pgs1	0	0.641418	0.000834123	5.42068	3.50811e-05	311	329	316	313	330	271	367	379	34.074	39.495	35.121	32.651	52.009	62.975	49.322	44.898
ENSMUSG00000028073	Pear1	0	-0.885677	0.000839672	4.47974	3.53634e-05	262	308	299	262	95	76	95	155	28.706	36.974	33.232	27.331	14.972	17.661	12.767	18.362
ENSMUSG00000012483	Rpa3	0	-0.699612	0.000841864	6.54631	3.55538e-05	1305	963	1119	1069	535	290	547	510	142.98	115.604	124.369	111.516	84.318	67.39	73.512	60.417
ENSMUSG00000032002	Dcun1d5	0	-0.614302	0.000847324	6.13167	3.58337e-05	904	763	759	807	374	236	420	416	99.045	91.595	84.358	84.184	58.944	54.841	56.444	49.281
ENSMUSG00000046836	Brox	0	0.808013	0.000849009	4.08822	3.59544e-05	115	101	128	136	145	88	171	173	12.6	12.125	14.226	14.187	22.853	20.449	22.981	20.494
ENSMUSG00000021974	Fgf9	0	-1.23159	0.000866347	3.11753	3.67391e-05	158	103	139	101	36	25	38	43	17.311	12.365	15.449	10.536	5.674	5.809	5.107	5.094
ENSMUSG00000028899	Taf12	0	-0.633914	0.000871234	5.80751	3.70479e-05	643	579	695	694	307	165	310	382	70.449	69.506	77.245	72.396	48.384	38.343	41.661	45.253
ENSMUSG00000050428	Fbxo46	0	1.07653	0.000871234	4.1936	3.70143e-05	87	120	142	119	155	167	166	181	9.532	14.405	15.782	12.414	24.429	38.807	22.309	21.442
ENSMUSG00000062949	Atp11c	0	-1.06472	0.000881354	4.21347	3.75296e-05	246	191	275	299	111	45	94	84	26.953	22.929	30.564	31.191	17.494	10.457	12.633	9.951
ENSMUSG00000073730	4933415F23Rik	0	-1.65261	0.00088627	2.74238	3.77905e-05	123	98	132	95	13	14	43	34	13.476	11.764	14.671	9.91	2.049	3.253	5.779	4.028
ENSMUSG00000038943	Prc1	0	0.871119	0.000886497	6.76604	3.79035e-05	868	494	896	808	967	637	1150	1002	95.101	59.302	99.584	84.289	152.403	148.025	154.55	118.701
ENSMUSG00000054693	Adam10	0	-0.756073	0.000886497	5.23826	3.78682e-05	465	465	435	473	181	105	194	278	50.947	55.821	48.347	49.342	28.526	24.4	26.072	32.933
ENSMUSG00000106229	Gm19409	0	-1.10961	0.000887463	3.24483	3.79965e-05	134	138	143	107	46	24	43	51	14.681	16.566	15.894	11.162	7.25	5.577	5.779	6.042
ENSMUSG00000034810	Scn7a	0	-1.61619	0.000889047	1.75129	3.81696e-05	50	48	64	57	18	7	9	15	5.478	5.762	7.113	5.946	2.837	1.627	1.21	1.777
ENSMUSG00000005069	Pex5	0	0.73878	0.000889047	4.92391	3.82532e-05	201	219	214	235	256	207	222	306	22.022	26.29	23.785	24.515	40.347	48.102	29.835	36.25
ENSMUSG00000044551	9930012K11Rik	0	-1.49177	0.000889047	3.00361	3.83232e-05	149	80	155	130	23	20	42	38	16.325	9.604	17.227	13.561	3.625	4.648	5.644	4.502
ENSMUSG00000023960	Enpp5	0	0.616671	0.000889047	5.58614	3.83099e-05	336	359	362	388	348	249	423	508	36.813	43.096	40.234	40.475	54.846	57.862	56.848	60.18
ENSMUSG00000072964	Bhlhb9	0	-0.820823	0.000889317	4.62057	3.84725e-05	330	268	292	330	152	72	116	136	36.156	32.172	32.454	34.425	23.956	16.731	15.589	16.111
ENSMUSG00000039275	Foxk2	0	0.727767	0.000889317	4.40198	3.84903e-05	156	145	152	153	160	143	174	209	17.092	17.407	16.894	15.961	25.217	33.23	23.384	24.759
ENSMUSG00000042298	Ttc19	0	0.622147	0.000898279	5.31038	3.89305e-05	292	303	302	288	339	230	323	352	31.992	36.374	33.565	30.043	53.428	53.447	43.408	41.699
ENSMUSG00000021597	Slf1	0	-0.959826	0.00091204	3.90524	3.958e-05	216	148	198	224	71	45	63	96	23.666	17.767	22.006	23.367	11.19	10.457	8.467	11.373
ENSMUSG00000055760	Gemin6	0	-0.672342	0.000917994	4.71349	3.98919e-05	334	284	295	316	130	98	137	160	36.594	34.093	32.787	32.964	20.488	22.773	18.412	18.954
ENSMUSG00000069539	Scyl2	0	0.800394	0.000919906	4.64113	4.00285e-05	160	177	169	202	227	117	244	264	17.53	21.248	18.783	21.072	35.776	27.188	32.792	31.274
ENSMUSG00000074656	Eif2s2	0	0.695952	0.000934199	10.2532	4.07682e-05	8889	8421	9191	9107	8999	5706	12595	13655	973.909	1010.9	1021.52	950.021	1418.28	1325.95	1692.66	1617.62
ENSMUSG00000067889	Sptbn2	0	-1.20626	0.000938629	4.18268	4.10619e-05	224	295	290	213	87	66	87	63	24.542	35.413	32.232	22.22	13.712	15.337	11.692	7.463
ENSMUSG00000028128	F3	0	1.39049	0.000941349	4.42745	4.12358e-05	102	171	82	159	182	198	189	325	11.175	20.528	9.114	16.587	28.684	46.011	25.4	38.501
ENSMUSG00000046562	Unc119b	0	0.729198	0.000948253	6.46017	4.15935e-05	629	635	693	588	807	458	918	731	68.915	76.229	77.022	61.339	127.186	106.43	123.371	86.597
ENSMUSG00000002227	Mov10	0	-0.9904	0.00095362	4.75782	4.19667e-05	348	352	386	314	147	112	123	105	38.128	42.256	42.901	32.756	23.168	26.026	16.53	12.439
ENSMUSG00000033295	Ptprf	0	-0.615608	0.00095362	6.68573	4.19039e-05	1122	1193	1315	1101	515	438	518	623	122.93	143.214	146.154	114.854	81.166	101.782	69.615	73.803
ENSMUSG00000048138	Dmrt2	0	-1.67586	0.00095362	2.57094	4.19955e-05	116	100	83	102	34	8	30	19	12.709	12.005	9.225	10.64	5.359	1.859	4.032	2.251
ENSMUSG00000038855	Itpkb	0	-1.61214	0.000953693	2.10778	4.20945e-05	51	82	69	80	12	12	19	18	5.588	9.844	7.669	8.345	1.891	2.789	2.553	2.132
ENSMUSG00000029446	Psph	0	0.702843	0.000954392	5.95036	4.21963e-05	530	369	435	486	476	311	540	721	58.069	44.297	48.347	50.698	75.019	72.27	72.571	85.412
ENSMUSG00000086429	Gt(ROSA)26Sor	0	-0.918616	0.000959813	3.54887	4.26037e-05	170	132	154	142	50	38	65	62	18.626	15.846	17.116	14.813	7.88	8.83	8.735	7.345
ENSMUSG00000041180	Hectd2	0	1.00542	0.000959813	3.42386	4.25843e-05	68	87	62	65	89	72	110	112	7.45	10.444	6.891	6.781	14.027	16.731	14.783	13.268
ENSMUSG00000037280	Galnt6	0	-1.02975	0.000964429	3.77509	4.28675e-05	190	171	218	151	75	41	64	63	20.817	20.528	24.229	15.752	11.82	9.528	8.601	7.463
ENSMUSG00000026558	Uck2	0	0.966967	0.000967104	6.04085	4.3136e-05	372	455	397	552	508	347	601	1002	40.758	54.621	44.124	57.583	80.063	80.635	80.769	118.701
ENSMUSG00000074555	Gm10714	0	-1.77716	0.000967104	2.07044	4.31722e-05	90	45	84	71	13	15	15	13	9.861	5.402	9.336	7.407	2.049	3.486	2.016	1.54
ENSMUSG00000084350	Znf41-ps	0	1.47987	0.000967104	1.60301	4.3209e-05	21	17	14	15	33	18	37	41	2.301	2.041	1.556	1.565	5.201	4.183	4.972	4.857
ENSMUSG00000020092	Pald1	0	-0.764947	0.000973601	5.184	4.36694e-05	516	440	414	392	179	142	170	212	56.535	52.82	46.013	40.893	28.211	32.998	22.847	25.114
ENSMUSG00000032316	Clk3	0	0.609745	0.000973601	5.95123	4.365e-05	541	392	478	456	474	380	502	573	59.274	47.058	53.127	47.569	74.704	88.304	67.465	67.88
ENSMUSG00000039737	Prkrip1	0	0.63979	0.000979452	6.42818	4.40208e-05	613	503	739	732	723	522	701	766	67.162	60.383	82.135	76.361	113.947	121.302	94.208	90.743
ENSMUSG00000002379	Ndufa11	0	-0.628619	0.000979452	9.52077	4.40459e-05	9441	7780	8033	8768	3660	2308	4724	4615	1034.39	933.954	892.815	914.657	576.829	536.33	634.865	546.71
ENSMUSG00000097327	E030030I06Rik	0	1.00474	0.000980503	3.53254	4.41503e-05	77	70	78	74	125	88	97	104	8.436	8.403	8.669	7.72	19.7	20.449	13.036	12.32
ENSMUSG00000026790	Odf2	0	0.614507	0.000980512	5.62833	4.42079e-05	374	364	365	387	410	232	420	519	40.977	43.697	40.567	40.371	64.617	53.912	56.444	61.483
ENSMUSG00000028583	Pdpn	0	1.21148	0.000983774	6.52127	4.44122e-05	488	473	558	773	726	478	921	1780	53.467	56.782	62.018	80.638	114.42	111.077	123.775	210.866
ENSMUSG00000097035	Gm26692	0	2.02799	0.000985746	1.59451	4.46161e-05	12	15	9	18	37	48	37	33	1.315	1.801	1	1.878	5.831	11.154	4.972	3.909
ENSMUSG00000038437	Mllt6	0	-0.829977	0.000985746	5.2544	4.45634e-05	494	500	463	428	221	132	202	173	54.124	60.023	51.459	44.648	34.83	30.674	27.147	20.494
ENSMUSG00000038299	Wdr36	0	-0.650341	0.000986007	6.65095	4.46854e-05	1272	1035	1219	1176	612	296	565	602	139.365	124.247	135.484	122.678	96.453	68.784	75.931	71.315
ENSMUSG00000028901	Gmeb1	0	0.623751	0.000988377	5.15669	4.49079e-05	261	241	278	284	300	216	295	306	28.596	28.931	30.898	29.626	47.281	50.194	39.645	36.25
ENSMUSG00000025283	Sat1	0	0.88768	0.000995459	6.97794	4.52877e-05	809	713	861	1107	916	674	1134	1855	88.637	85.592	95.694	115.48	144.365	156.623	152.4	219.75
ENSMUSG00000037364	Srrt	0	-0.671464	0.00100222	5.7708	4.59457e-05	732	511	654	679	300	194	304	299	80.2	61.343	72.688	70.832	47.281	45.081	40.855	35.421
ENSMUSG00000036478	Btg1	0	1.07341	0.00100222	6.37301	4.59393e-05	551	389	619	606	844	339	976	1108	60.369	46.698	68.798	63.216	133.017	78.776	131.166	131.258
ENSMUSG00000097174	Gm4890	0	-1.03292	0.00100222	3.8898	4.56585e-05	212	207	182	192	88	38	55	89	23.227	24.849	20.228	20.029	13.869	8.83	7.392	10.543
ENSMUSG00000020573	Pik3cg	0	-3.8945	0.00100222	-1.11844	4.57961e-05	16	10	25	16	2	0	0	0	1.753	1.2	2.779	1.669	0.315	0	0	0
ENSMUSG00000027357	Crls1	0	0.74612	0.00100352	4.36645	4.61804e-05	133	164	146	150	180	113	176	210	14.572	19.687	16.227	15.648	28.369	26.259	23.653	24.877
ENSMUSG00000024176	Sox8	0	-3.20524	0.00100352	0.822354	4.60933e-05	68	40	50	53	8	0	7	4	7.45	4.802	5.557	5.529	1.261	0	0.941	0.474
ENSMUSG00000075376	Rc3h2	0	0.600956	0.00100569	6.09737	4.68879e-05	472	510	520	560	521	435	578	587	51.714	61.223	57.795	58.418	82.111	101.085	77.678	69.538
ENSMUSG00000027936	Crtc2	0	0.883374	0.00100569	3.60497	4.64927e-05	73	90	81	87	106	79	117	114	7.998	10.804	9.003	9.076	16.706	18.358	15.724	13.505
ENSMUSG00000106864	Gtf3c2	0	-0.731998	0.00100569	5.80718	4.69248e-05	752	660	630	627	272	240	298	282	82.392	79.23	70.02	65.407	42.868	55.771	40.049	33.407
ENSMUSG00000078429	Ctdsp2	0	0.692884	0.00100569	4.8038	4.67242e-05	196	193	241	191	236	140	251	283	21.474	23.169	26.786	19.925	37.194	32.533	33.732	33.525
ENSMUSG00000020790	Ankfy1	0	0.718622	0.00100569	7.68264	4.68001e-05	1411	1339	1426	1816	1503	1065	1730	2628	154.594	160.741	158.49	189.441	236.878	247.483	232.497	311.323
ENSMUSG00000000253	Gmpr	0	-0.812406	0.00100569	4.82718	4.68223e-05	339	405	323	331	136	108	129	167	37.142	48.618	35.899	34.529	21.434	25.097	17.336	19.783
ENSMUSG00000022475	Hdac7	0	-0.690225	0.00100569	5.31271	4.6628e-05	495	448	471	449	178	174	216	220	54.234	53.78	52.349	46.839	28.053	40.434	29.029	26.062
ENSMUSG00000023984	Gm20517	0	1.21641	0.00100569	2.65955	4.63855e-05	48	34	31	40	62	49	71	60	5.259	4.082	3.445	4.173	9.771	11.387	9.542	7.108
ENSMUSG00000039840	Epg5	0	0.954606	0.00100569	3.8167	4.69023e-05	77	92	124	88	111	86	131	174	8.436	11.044	13.782	9.18	17.494	19.985	17.605	20.613
ENSMUSG00000078963	Hsbp1l1	0	-1.96781	0.00100569	1.01587	4.67191e-05	39	40	30	41	6	3	6	10	4.273	4.802	3.334	4.277	0.946	0.697	0.806	1.185
ENSMUSG00000109771	Gm35315	0	-1.39772	0.00101403	2.33828	4.73729e-05	75	69	93	74	20	8	26	28	8.217	8.283	10.336	7.72	3.152	1.859	3.494	3.317
ENSMUSG00000025486	Sirt3	0	0.720759	0.00101559	4.49475	4.7505e-05	148	156	193	157	202	126	188	219	16.215	18.727	21.451	16.378	31.836	29.28	25.266	25.944
ENSMUSG00000038065	Mturn	0	0.807679	0.00101757	3.75327	4.77658e-05	88	82	103	105	104	83	129	136	9.642	9.844	11.448	10.953	16.391	19.287	17.336	16.111
ENSMUSG00000038010	Ccdc138	0	-0.885049	0.00101757	3.90915	4.77755e-05	210	168	192	187	89	48	70	74	23.008	20.168	21.34	19.507	14.027	11.154	9.407	8.766
ENSMUSG00000051455	Meioc	0	-1.33001	0.00101757	2.52852	4.7718e-05	80	70	93	99	30	12	30	22	8.765	8.403	10.336	10.327	4.728	2.789	4.032	2.606
ENSMUSG00000038914	Dido1	0	-0.779153	0.0010201	4.89989	4.79762e-05	380	293	408	377	181	102	135	163	41.634	35.173	45.346	39.328	28.526	23.703	18.143	19.31
ENSMUSG00000086606	Gm13205	0	1.59307	0.0010201	1.47734	4.80132e-05	19	9	15	17	30	17	36	41	2.082	1.08	1.667	1.773	4.728	3.95	4.838	4.857
ENSMUSG00000026182	Tnp1	0	-1.01734	0.00102016	4.29142	4.80752e-05	312	232	247	251	123	50	98	87	34.184	27.851	27.452	26.184	19.385	11.619	13.17	10.306
ENSMUSG00000039357	Fut11	0	-0.681793	0.00102862	4.97307	4.85338e-05	400	341	356	383	175	102	182	173	43.825	40.936	39.567	39.954	27.581	23.703	24.459	20.494
ENSMUSG00000000420	Galnt1	0	-0.84554	0.00103114	5.34682	4.87128e-05	486	454	483	628	152	130	208	303	53.248	54.501	53.682	65.511	23.956	30.209	27.953	35.895
ENSMUSG00000080152	Gm12260	0	2.93173	0.00103216	1.83475	4.88211e-05	9	17	16	8	79	18	125	68	0.986	2.041	1.778	0.835	12.451	4.183	16.799	8.056
ENSMUSG00000031608	Galnt7	0	-0.635188	0.00103415	5.22951	4.90192e-05	429	433	432	447	175	130	198	269	47.003	51.98	48.014	46.63	27.581	30.209	26.61	31.867
ENSMUSG00000037646	Vps13b	0	-0.694874	0.00103415	5.16935	4.91979e-05	375	440	461	425	191	128	204	193	41.086	52.82	51.237	44.335	30.102	29.744	27.416	22.864
ENSMUSG00000030469	Zfp719	0	-0.722436	0.00103495	4.53765	4.93149e-05	294	261	292	264	119	78	107	158	32.212	31.332	32.454	27.54	18.755	18.126	14.38	18.717
ENSMUSG00000020260	Pofut2	0	0.591246	0.00104068	6.33928	4.96486e-05	578	607	633	631	536	489	677	830	63.328	72.868	70.354	65.824	84.476	113.633	90.983	98.325
ENSMUSG00000032501	Trib1	0	-1.55486	0.00104088	2.51149	4.97187e-05	99	60	104	106	31	14	15	26	10.847	7.203	11.559	11.058	4.886	3.253	2.016	3.08
ENSMUSG00000028439	Fam219a	0	1.17746	0.00106181	2.64831	5.08186e-05	37	39	30	49	51	47	62	78	4.054	4.682	3.334	5.112	8.038	10.922	8.332	9.24
ENSMUSG00000063015	Ccni	0	0.621481	0.00106181	6.74235	5.08421e-05	815	843	741	805	799	709	878	948	89.294	101.198	82.357	83.976	125.925	164.757	117.996	112.304
ENSMUSG00000017978	Cadps2	0	-1.76367	0.00106565	1.96067	5.11501e-05	48	75	66	75	19	12	11	11	5.259	9.003	7.335	7.824	2.994	2.789	1.478	1.303
ENSMUSG00000044364	Tmem74b	0	-1.50609	0.00106717	2.77924	5.12855e-05	122	99	133	82	38	14	31	23	13.367	11.885	14.782	8.554	5.989	3.253	4.166	2.725
ENSMUSG00000021738	Atxn7	0	0.721701	0.00106932	4.337	5.14509e-05	127	138	158	161	155	125	181	195	13.915	16.566	17.561	16.795	24.429	29.047	24.325	23.1
ENSMUSG00000061778	Mospd2	0	1.02875	0.00108154	3.51928	5.21022e-05	58	63	82	102	106	64	108	143	6.355	7.563	9.114	10.64	16.706	14.872	14.514	16.94
ENSMUSG00000047104	Pbp2	0	-2.19397	0.00108524	1.14093	5.23482e-05	39	41	38	62	7	3	4	13	4.273	4.922	4.223	6.468	1.103	0.697	0.538	1.54
ENSMUSG00000022074	Tnfrsf10b	0	0.759399	0.00108524	4.72638	5.24067e-05	168	175	205	215	236	124	232	302	18.407	21.008	22.784	22.428	37.194	28.815	31.179	35.776
ENSMUSG00000061728	Btnl7-ps	0	2.21358	0.00108781	0.660194	5.2594e-05	11	6	8	3	24	13	19	30	1.205	0.72	0.889	0.313	3.782	3.021	2.553	3.554
ENSMUSG00000051495	Irf2bp2	0	0.620825	0.00109656	5.8072	5.30808e-05	478	369	402	434	495	310	413	552	52.371	44.297	44.68	45.274	78.014	72.037	55.504	65.392
ENSMUSG00000021645	Smn1	0	0.59405	0.00109958	6.37244	5.3291e-05	663	523	694	633	722	490	653	705	72.64	62.784	77.133	66.033	113.79	113.866	87.758	83.517
ENSMUSG00000052423	B4galt3	0	0.702705	0.00110073	4.68855	5.34112e-05	163	197	192	198	226	153	219	233	17.859	23.649	21.34	20.655	35.618	35.554	29.432	27.602
ENSMUSG00000052397	Ezr	0	0.853046	0.0011078	4.60266	5.38831e-05	164	145	200	169	184	131	207	333	17.968	17.407	22.229	17.63	28.999	30.442	27.819	39.448
ENSMUSG00000029471	Camkk2	0	-0.781538	0.00112512	4.95301	5.47912e-05	396	345	451	320	144	125	148	178	43.387	41.416	50.126	33.382	22.695	29.047	19.89	21.087
ENSMUSG00000002017	Fam98a	0	-0.82639	0.0011292	5.72733	5.51214e-05	783	500	724	667	258	136	317	328	85.788	60.023	80.468	69.58	40.662	31.604	42.602	38.856
ENSMUSG00000085741	5430405H02Rik	0	0.666934	0.00113307	4.96843	5.53761e-05	239	224	260	202	240	178	288	295	26.186	26.89	28.897	21.072	37.825	41.363	38.705	34.947
ENSMUSG00000028672	Hmgcl	0	0.754481	0.00113379	5.70081	5.54777e-05	316	437	353	389	421	343	391	557	34.622	52.46	39.234	40.58	66.351	79.706	52.547	65.984
ENSMUSG00000025607	Copg2	0	0.622238	0.00113577	6.02652	5.57068e-05	558	418	505	484	499	329	528	736	61.136	50.179	56.127	50.49	78.644	76.453	70.959	87.189
ENSMUSG00000049882	Vcpkmt	0	0.952213	0.00113577	4.1357	5.56658e-05	114	100	112	141	150	130	194	146	12.49	12.005	12.448	14.709	23.641	30.209	26.072	17.296
ENSMUSG00000032263	Bckdhb	0	-1.11442	0.00113833	2.92656	5.60315e-05	114	91	123	92	33	20	31	48	12.49	10.924	13.671	9.597	5.201	4.648	4.166	5.686
ENSMUSG00000087190	D430001F17Rik	0	1.94514	0.00113833	1.71005	5.59879e-05	12	10	24	16	50	36	49	30	1.315	1.2	2.667	1.669	7.88	8.366	6.585	3.554
ENSMUSG00000053310	Nrgn	0	-2.27716	0.00114065	0.903056	5.62117e-05	37	25	45	49	7	3	3	8	4.054	3.001	5.001	5.112	1.103	0.697	0.403	0.948
ENSMUSG00000026778	Prkcq	0	-1.14942	0.00114397	3.53877	5.64891e-05	173	131	196	147	46	33	76	47	18.954	15.726	21.784	15.335	7.25	7.669	10.214	5.568
ENSMUSG00000019854	Reps1	0	0.67791	0.00114397	4.70237	5.66914e-05	183	190	213	178	188	156	235	256	20.05	22.809	23.674	18.569	29.629	36.251	31.582	30.327
ENSMUSG00000003848	Nob1	0	0.732569	0.00114397	5.73897	5.664e-05	350	339	511	364	474	261	482	560	38.347	40.695	56.794	37.972	74.704	60.651	64.777	66.34
ENSMUSG00000020744	Slc25a19	0	0.66268	0.00114397	4.76531	5.67754e-05	193	210	206	191	224	168	214	257	21.146	25.21	22.896	19.925	35.303	39.04	28.76	30.445
ENSMUSG00000033909	Usp36	0	0.687293	0.00114397	5.8318	5.67121e-05	408	446	411	396	450	393	494	477	44.702	53.54	45.68	41.31	70.922	91.325	66.389	56.507
ENSMUSG00000053774	Ubxn7	0	0.597981	0.00114598	4.9911	5.69418e-05	235	206	258	263	242	180	256	316	25.747	24.729	28.675	27.436	38.14	41.828	34.404	37.435
ENSMUSG00000034271	Jdp2	0	1.29588	0.00116121	3.04192	5.77664e-05	43	45	55	53	62	54	78	151	4.711	5.402	6.113	5.529	9.771	12.548	10.483	17.888
ENSMUSG00000037730	Mynn	0	0.606689	0.00116735	5.94542	5.82078e-05	470	433	495	457	535	327	569	506	51.495	51.98	55.016	47.673	84.318	75.988	76.469	59.943
ENSMUSG00000027611	Procr	0	1.1666	0.00117241	4.15835	5.85449e-05	80	106	132	133	137	127	150	290	8.765	12.725	14.671	13.874	21.592	29.512	20.159	34.354
ENSMUSG00000029346	Srrd	0	1.01689	0.00117567	3.97124	5.88967e-05	128	108	91	86	183	96	130	161	14.024	12.965	10.114	8.971	28.841	22.308	17.471	19.073
ENSMUSG00000072770	Acrbp	0	-1.34738	0.00117567	2.99673	5.88811e-05	143	103	107	129	48	13	37	36	15.668	12.365	11.892	13.457	7.565	3.021	4.972	4.265
ENSMUSG00000030087	Klf15	0	1.47824	0.00117747	1.46504	5.9107e-05	14	17	14	15	23	20	32	42	1.534	2.041	1.556	1.565	3.625	4.648	4.301	4.975
ENSMUSG00000020027	Socs2	0	0.94863	0.00117747	4.47991	5.9124e-05	143	132	160	168	233	105	177	307	15.668	15.846	17.783	17.525	36.722	24.4	23.787	36.368
ENSMUSG00000045854	Lyrm2	0	-0.762457	0.00120125	5.39383	6.04579e-05	575	428	479	578	218	126	189	306	62.999	51.379	53.238	60.296	34.358	29.28	25.4	36.25
ENSMUSG00000022505	Emp2	0	1.157	0.00120329	5.90227	6.06307e-05	287	298	423	529	426	394	554	1025	31.445	35.774	47.014	55.184	67.139	91.557	74.453	121.425
ENSMUSG00000022861	Dgkg	0	-2.13957	0.00120734	1.20656	6.09751e-05	55	58	35	36	7	4	7	8	6.026	6.963	3.89	3.755	1.103	0.93	0.941	0.948
ENSMUSG00000029328	Hnrnpdl	0	0.672467	0.00120762	7.98579	6.10601e-05	2059	1514	2119	1830	2204	1333	2551	2112	225.591	181.749	235.513	190.901	347.358	309.761	342.833	250.195
ENSMUSG00000001280	Sp1	0	0.611116	0.00121921	5.63472	6.17171e-05	371	324	372	425	379	325	403	438	40.648	38.895	41.345	44.335	59.732	75.523	54.16	51.887
ENSMUSG00000027284	Cdan1	0	-0.907811	0.00122844	3.29074	6.23271e-05	125	126	117	127	47	33	50	49	13.695	15.126	13.004	13.248	7.407	7.669	6.72	5.805
ENSMUSG00000059149	Mfsd4a	0	-1.60932	0.00122977	2.09228	6.24663e-05	65	79	66	61	21	16	10	15	7.122	9.484	7.335	6.363	3.31	3.718	1.344	1.777
ENSMUSG00000003923	Tfam	0	-0.651429	0.00123843	5.47073	6.29783e-05	543	436	583	519	257	135	252	265	59.493	52.34	64.797	54.141	40.504	31.371	33.867	31.393
ENSMUSG00000108603	5330411O13Rik	0	2.34336	0.00124417	0.346882	6.33428e-05	5	4	4	6	26	13	20	14	0.548	0.48	0.445	0.626	4.098	3.021	2.688	1.658
ENSMUSG00000019876	Pkib	0	1.54038	0.00124644	2.38509	6.35309e-05	16	26	45	31	62	47	61	54	1.753	3.121	5.001	3.234	9.771	10.922	8.198	6.397
ENSMUSG00000022836	Mylk	0	-1.37462	0.00124673	3.25177	6.36183e-05	105	180	134	155	34	37	30	48	11.504	21.608	14.893	16.169	5.359	8.598	4.032	5.686
ENSMUSG00000028978	Nos3	0	1.56214	0.0012507	1.75009	6.38937e-05	15	23	23	12	37	32	32	43	1.643	2.761	2.556	1.252	5.831	7.436	4.301	5.094
ENSMUSG00000020913	Krt24	0	-2.00974	0.00125199	1.4344	6.40326e-05	46	51	44	56	17	6	8	5	5.04	6.122	4.89	5.842	2.679	1.394	1.075	0.592
ENSMUSG00000021647	Cartpt	0	2.17638	0.00126641	2.04428	6.48439e-05	9	24	19	23	97	29	67	45	0.986	2.881	2.112	2.399	15.288	6.739	9.004	5.331
ENSMUSG00000114504	AC154681.1	0	3.67814	0.00128189	-2.34641	6.57114e-05	0	0	0	0	2	6	4	5	0	0	0	0	0.315	1.394	0.538	0.592
ENSMUSG00000041390	Mdfic	0	1.88848	0.00128811	2.21616	6.61799e-05	13	18	22	47	61	28	52	99	1.424	2.161	2.445	4.903	9.614	6.507	6.988	11.728
ENSMUSG00000086290	Snhg12	0	0.875964	0.00129068	4.19896	6.63872e-05	117	134	131	119	123	131	191	188	12.819	16.086	14.56	12.414	19.385	30.442	25.669	22.271
ENSMUSG00000038205	Prkab2	0	0.69603	0.0012934	5.28171	6.66025e-05	278	322	237	305	319	223	337	375	30.459	38.655	26.341	31.817	50.276	51.82	45.29	44.424
ENSMUSG00000038482	Tfdp1	0	-0.611116	0.00129693	5.27985	6.68597e-05	495	407	429	463	202	126	213	265	54.234	48.859	47.681	48.299	31.836	29.28	28.625	31.393
ENSMUSG00000034248	Slc25a37	0	1.10783	0.00130102	3.3735	6.71463e-05	70	59	74	61	73	58	116	155	7.669	7.083	8.225	6.363	11.505	13.478	15.589	18.362
ENSMUSG00000034303	Ccdc15	0	-0.721919	0.0013022	3.9835	6.73395e-05	190	184	186	193	77	55	85	94	20.817	22.088	20.673	20.133	12.135	12.781	11.423	11.136
ENSMUSG00000032127	Vps11	0	0.659284	0.0013022	6.04433	6.73589e-05	469	533	524	429	509	394	624	571	51.385	63.984	58.239	44.752	80.22	91.557	83.86	67.643
ENSMUSG00000091050	9330020H09Rik	0	1.01251	0.00130626	3.43955	6.76453e-05	55	56	88	88	101	79	99	109	6.026	6.723	9.781	9.18	15.918	18.358	13.305	12.913
ENSMUSG00000022120	Rnf219	0	-0.700796	0.00131163	4.84971	6.80759e-05	379	283	331	374	158	110	140	163	41.525	33.973	36.788	39.015	24.901	25.562	18.815	19.31
ENSMUSG00000021094	Dhrs7	0	1.27348	0.00131163	3.41675	6.801e-05	44	53	80	87	85	74	101	175	4.821	6.362	8.891	9.076	13.396	17.196	13.574	20.731
ENSMUSG00000035873	Pawr	0	1.31228	0.00131806	2.8077	6.87169e-05	36	48	28	55	69	65	67	75	3.944	5.762	3.112	5.737	10.875	15.105	9.004	8.885
ENSMUSG00000031583	Wrn	0	-0.949907	0.00131806	3.7972	6.86878e-05	211	135	184	194	76	42	68	68	23.118	16.206	20.45	20.238	11.978	9.76	9.139	8.056
ENSMUSG00000021690	Jmy	0	0.778012	0.00131806	4.66708	6.85715e-05	155	176	169	221	223	174	213	227	16.982	21.128	18.783	23.054	35.146	40.434	28.625	26.891
ENSMUSG00000021120	Pigh	0	-0.82921	0.00131856	4.60262	6.882e-05	374	268	301	277	131	66	122	151	40.977	32.172	33.454	28.896	20.646	15.337	16.396	17.888
ENSMUSG00000105071	Gm43336	0	-1.57717	0.00132201	1.5642	6.90768e-05	46	54	46	42	14	7	11	10	5.04	6.482	5.113	4.381	2.206	1.627	1.478	1.185
ENSMUSG00000042293	Gm5617	0	-0.771961	0.00132489	4.85042	6.9459e-05	402	317	342	349	175	80	157	158	44.044	38.054	38.011	36.407	27.581	18.59	21.099	18.717
ENSMUSG00000007039	Ddah2	0	0.661697	0.00132698	5.36626	6.96456e-05	292	307	319	304	305	215	329	496	31.992	36.854	35.455	31.713	48.069	49.961	44.215	58.758
ENSMUSG00000034227	Foxj1	0	-3.33167	0.00133022	-0.187854	6.9971e-05	25	30	29	20	0	1	2	4	2.739	3.601	3.223	2.086	0	0.232	0.269	0.474
ENSMUSG00000019303	Psmc3ip	0	-0.861204	0.0013334	5.37927	7.02158e-05	628	381	543	559	243	133	217	196	68.806	45.737	60.351	58.314	38.298	30.906	29.163	23.219
ENSMUSG00000000247	Lhx2	0	-2.79929	0.0013437	0.422792	7.08364e-05	33	29	47	23	4	3	1	4	3.616	3.481	5.224	2.399	0.63	0.697	0.134	0.474
ENSMUSG00000020536	Llgl1	0	-0.855749	0.00136357	5.30198	7.20429e-05	527	565	496	403	232	115	193	212	57.74	67.826	55.127	42.04	36.564	26.724	25.938	25.114
ENSMUSG00000021846	Peli2	0	0.760436	0.00136456	3.94503	7.21747e-05	111	101	99	130	126	87	131	166	12.162	12.125	11.003	13.561	19.858	20.217	17.605	19.665
ENSMUSG00000040629	Mael	0	0.697661	0.00136477	7.68952	7.22652e-05	1770	1369	1615	1312	1766	1084	2147	1753	193.927	164.342	179.497	136.865	278.328	251.899	288.538	207.667
ENSMUSG00000015943	Bola1	0	-0.69552	0.00136781	5.68751	7.2506e-05	701	503	607	649	266	170	233	378	76.804	60.383	67.464	67.702	41.923	39.504	31.313	44.779
ENSMUSG00000031125	3830403N18Rik	0	-0.738934	0.00137226	5.23211	7.28219e-05	522	418	464	401	211	135	205	186	57.192	50.179	51.571	41.831	33.254	31.371	27.55	22.034
ENSMUSG00000031967	Afg3l1	0	-0.666207	0.0013746	6.18172	7.30259e-05	883	739	1027	790	368	216	390	524	96.744	88.714	114.144	82.411	57.998	50.194	52.413	62.075
ENSMUSG00000021607	Mrpl36	0	-0.641056	0.00138352	6.09837	7.35802e-05	844	716	797	844	388	191	418	430	92.471	85.953	88.581	88.044	61.15	44.384	56.176	50.939
ENSMUSG00000037910	1700018B24Rik	0	-0.703443	0.00138503	7.19718	7.39024e-05	2142	1463	1720	1701	807	462	914	771	234.685	175.627	191.167	177.444	127.186	107.359	122.834	91.336
ENSMUSG00000093661	Eif4e3	0	-0.807673	0.00138503	4.61958	7.38323e-05	307	239	297	369	114	102	108	145	33.636	28.691	33.01	38.493	17.967	23.703	14.514	17.177
ENSMUSG00000046997	Spsb4	0	-1.96262	0.00140631	1.57633	7.52018e-05	65	46	72	42	7	6	7	20	7.122	5.522	8.002	4.381	1.103	1.394	0.941	2.369
ENSMUSG00000042182	Bend6	0	1.67414	0.00140902	1.31521	7.54808e-05	12	16	12	10	35	24	26	26	1.315	1.921	1.334	1.043	5.516	5.577	3.494	3.08
ENSMUSG00000026388	3110009E18Rik	0	0.773473	0.00140902	4.23978	7.5522e-05	138	133	116	148	164	119	176	164	15.12	15.966	12.893	15.439	25.847	27.653	23.653	19.428
ENSMUSG00000052560	Cpne8	0	0.993909	0.00140902	5.19955	7.55932e-05	280	208	226	270	327	150	420	503	30.678	24.969	25.118	28.166	51.536	34.857	56.444	59.587
ENSMUSG00000024843	Chka	0	0.764839	0.00141251	5.23633	7.58626e-05	305	279	235	254	271	272	346	349	33.417	33.493	26.119	26.497	42.711	63.207	46.499	41.344
ENSMUSG00000002076	Hsf2bp	0	-0.645084	0.00141372	5.78906	7.60099e-05	638	618	660	657	276	177	378	308	69.901	74.188	73.355	68.537	43.499	41.131	50.8	36.487
ENSMUSG00000057137	Tmem140	0	1.79354	0.00141798	1.80383	7.63214e-05	11	16	16	31	42	19	42	71	1.205	1.921	1.778	3.234	6.619	4.415	5.644	8.411
ENSMUSG00000013858	Tmem259	0	0.621822	0.00141992	4.53876	7.6689e-05	173	171	177	175	182	123	191	239	18.954	20.528	19.672	18.256	28.684	28.583	25.669	28.313
ENSMUSG00000018774	Cd68	0	0.882592	0.00141992	4.25686	7.67569e-05	105	132	165	129	153	98	209	211	11.504	15.846	18.339	13.457	24.113	22.773	28.088	24.996
ENSMUSG00000061286	Exosc5	0	-0.693651	0.00142196	5.45356	7.695e-05	579	490	513	490	248	161	184	288	63.437	58.822	57.017	51.116	39.086	37.413	24.728	34.118
ENSMUSG00000021385	Ippk	0	-0.880153	0.0014295	4.7286	7.74413e-05	286	341	419	295	137	100	129	126	31.335	40.936	46.569	30.774	21.592	23.238	17.336	14.926
ENSMUSG00000054206	Gzmm	0	1.80209	0.00144117	0.724236	7.81641e-05	8	7	10	6	20	17	20	19	0.877	0.84	1.111	0.626	3.152	3.95	2.688	2.251
ENSMUSG00000097779	4833407H14Rik	0	-3.59492	0.00144117	-0.497732	7.82412e-05	29	26	17	18	2	1	1	0	3.177	3.121	1.889	1.878	0.315	0.232	0.134	0
ENSMUSG00000073894	Rbmxl2	0	0.645706	0.00144827	5.08087	7.88732e-05	263	240	238	260	303	204	279	283	28.815	28.811	26.452	27.123	47.754	47.405	37.495	33.525
ENSMUSG00000033658	Ddx19b	0	0.601634	0.00144827	5.62692	7.9121e-05	322	362	424	388	421	262	430	435	35.279	43.456	47.125	40.475	66.351	60.883	57.788	51.532
ENSMUSG00000055835	Zfp1	0	0.673676	0.00144827	5.58903	7.90693e-05	376	374	362	308	437	255	440	417	41.196	44.897	40.234	32.13	68.873	59.257	59.132	49.399
ENSMUSG00000063894	Zkscan8	0	-0.969702	0.00144827	3.5213	7.93017e-05	129	155	183	137	56	31	56	66	14.134	18.607	20.339	14.292	8.826	7.204	7.526	7.819
ENSMUSG00000041716	Gm20604	0	-0.671901	0.00144827	4.34102	7.92075e-05	255	222	237	235	109	71	108	118	27.939	26.65	26.341	24.515	17.179	16.499	14.514	13.979
ENSMUSG00000064349	mt-Tc	0	1.94464	0.00144827	2.43366	7.91055e-05	18	30	20	37	40	59	58	133	1.972	3.601	2.223	3.86	6.304	13.71	7.795	15.756
ENSMUSG00000032652	Crebl2	0	0.783831	0.00145503	3.91538	7.97735e-05	101	101	111	110	115	110	121	153	11.066	12.125	12.337	11.475	18.124	25.562	16.261	18.125
ENSMUSG00000114788	AC154510.1	0	1.38379	0.00145503	1.93769	7.98417e-05	20	25	22	19	51	31	35	39	2.191	3.001	2.445	1.982	8.038	7.204	4.704	4.62
ENSMUSG00000062542	Syt9	0	0.977897	0.0014616	3.7033	8.02873e-05	80	88	101	77	142	67	143	120	8.765	10.564	11.225	8.032	22.38	15.569	19.218	14.216
ENSMUSG00000002083	Bbc3	0	1.14342	0.00146229	3.14297	8.041e-05	53	40	62	67	68	70	73	128	5.807	4.802	6.891	6.989	10.717	16.267	9.811	15.163
ENSMUSG00000028863	Meaf6	0	-0.651126	0.00147295	5.36711	8.11587e-05	526	395	511	488	205	170	234	221	57.63	47.418	56.794	50.907	32.309	39.504	31.448	26.18
ENSMUSG00000014470	Rnf166	0	0.620881	0.00147785	4.95027	8.16961e-05	239	229	218	242	245	154	288	294	26.186	27.49	24.229	25.245	38.613	35.786	38.705	34.828
ENSMUSG00000026896	Ifih1	0	-1.64727	0.00147873	2.37391	8.18309e-05	100	69	124	60	18	12	23	20	10.956	8.283	13.782	6.259	2.837	2.789	3.091	2.369
ENSMUSG00000030956	Fam53b	0	-0.799287	0.00148516	3.9784	8.22734e-05	204	191	195	177	80	63	70	87	22.351	22.929	21.673	18.464	12.608	14.64	9.407	10.306
ENSMUSG00000029438	Bcl7a	0	0.89211	0.00148874	3.49025	8.26453e-05	71	77	83	74	116	63	110	101	7.779	9.244	9.225	7.72	18.282	14.64	14.783	11.965
ENSMUSG00000005699	Pard6a	0	0.924297	0.00148874	4.65333	8.25877e-05	158	178	179	156	236	208	232	198	17.311	21.368	19.895	16.274	37.194	48.335	31.179	23.456
ENSMUSG00000040850	Psme4	0	-0.697783	0.00149148	5.10321	8.29711e-05	385	321	453	490	177	110	185	218	42.182	38.535	50.348	51.116	27.896	25.562	24.862	25.825
ENSMUSG00000018509	Cenpv	0	-0.71281	0.00149148	5.01639	8.29065e-05	437	375	372	356	168	112	195	167	47.879	45.017	41.345	37.137	26.477	26.026	26.206	19.783
ENSMUSG00000041220	Elovl6	0	-0.705979	0.00150724	5.49062	8.40232e-05	569	393	578	628	233	147	226	295	62.342	47.178	64.241	65.511	36.722	34.16	30.372	34.947
ENSMUSG00000026672	Optn	0	0.628627	0.00150823	5.99066	8.44082e-05	550	442	449	466	586	338	463	639	60.26	53.06	49.903	48.612	92.356	78.544	62.223	75.698
ENSMUSG00000110605	Gm32856	0	1.32298	0.00150823	2.96719	8.4363e-05	49	45	34	60	62	44	87	137	5.369	5.402	3.779	6.259	9.771	10.225	11.692	16.23
ENSMUSG00000032381	Fam96a	0	-0.624669	0.00151125	5.8792	8.47751e-05	741	601	705	692	318	167	339	410	81.186	72.147	78.356	72.188	50.118	38.807	45.559	48.57
ENSMUSG00000029050	Ski	0	-0.766114	0.00151216	6.08921	8.49142e-05	755	914	829	787	275	318	322	406	82.72	109.722	92.138	82.098	43.341	73.896	43.274	48.096
ENSMUSG00000027907	S100a11	0	-1.04677	0.00151474	9.08773	8.52236e-05	6436	6123	6871	10270	1887	1360	2763	4376	705.15	735.038	763.666	1071.34	297.398	316.035	371.324	518.397
ENSMUSG00000035829	Ppp1r26	0	-1.67525	0.00151753	1.50298	8.54809e-05	46	56	51	35	9	8	10	11	5.04	6.723	5.668	3.651	1.418	1.859	1.344	1.303
ENSMUSG00000014905	Dnajb9	0	0.591384	0.00152829	6.58326	8.63541e-05	725	659	821	706	856	480	878	800	79.433	79.11	91.249	73.648	134.909	111.542	117.996	94.771
ENSMUSG00000029778	Adcyap1r1	0	-1.58322	0.0015343	3.18881	8.72847e-05	110	111	167	234	37	17	30	55	12.052	13.325	18.561	24.41	5.831	3.95	4.032	6.516
ENSMUSG00000110030	Gm45546	0	-2.23121	0.0015343	0.800876	8.70897e-05	37	26	36	40	4	5	2	10	4.054	3.121	4.001	4.173	0.63	1.162	0.269	1.185
ENSMUSG00000014778	Fhod1	0	-1.4568	0.0015343	2.01043	8.73194e-05	70	52	66	64	11	8	16	30	7.669	6.242	7.335	6.676	1.734	1.859	2.15	3.554
ENSMUSG00000032599	Ip6k2	0	0.642636	0.0015343	6.56885	8.7262e-05	668	679	799	678	815	585	864	729	73.188	81.511	88.804	70.727	128.447	135.942	116.114	86.36
ENSMUSG00000039704	Lmbrd2	0	0.721059	0.0015343	4.53881	8.69595e-05	151	137	194	194	190	139	219	208	16.544	16.446	21.562	20.238	29.945	32.301	29.432	24.64
ENSMUSG00000046500	Fam19a4	0	-2.83563	0.00154485	-0.288617	8.81919e-05	18	13	27	23	2	1	2	1	1.972	1.561	3.001	2.399	0.315	0.232	0.269	0.118
ENSMUSG00000085126	Gm12589	0	3.90192	0.00154485	-0.885752	8.83362e-05	0	4	0	2	10	11	19	12	0	0.48	0	0.209	1.576	2.556	2.553	1.422
ENSMUSG00000035799	Twist1	0	-0.676534	0.00154485	4.70252	8.81778e-05	346	262	309	315	140	82	131	175	37.909	31.452	34.343	32.86	22.065	19.055	17.605	20.731
ENSMUSG00000110218	Gm20219	0	1.45376	0.00154485	1.99403	8.84155e-05	25	24	20	18	33	44	47	42	2.739	2.881	2.223	1.878	5.201	10.225	6.316	4.975
ENSMUSG00000068742	Cry2	0	0.691118	0.00154915	4.36089	8.8796e-05	147	146	167	142	185	106	163	214	16.106	17.527	18.561	14.813	29.157	24.632	21.906	25.351
ENSMUSG00000026185	Igfbp5	0	-1.0421	0.00154973	3.92978	8.89199e-05	202	228	212	173	88	48	50	88	22.132	27.37	23.562	18.047	13.869	11.154	6.72	10.425
ENSMUSG00000021680	Crhbp	0	2.30176	0.00155075	0.886896	8.90683e-05	9	7	5	8	29	24	36	17	0.986	0.84	0.556	0.835	4.571	5.577	4.838	2.014
ENSMUSG00000041629	Fam104a	0	0.617718	0.00155281	8.16727	8.92773e-05	2272	1965	2001	2413	2139	1337	2590	3279	248.928	235.889	222.398	251.719	337.114	310.69	348.074	388.443
ENSMUSG00000030060	Hmces	0	0.607861	0.0015601	6.63106	8.97873e-05	838	594	880	702	801	559	880	860	91.814	71.307	97.806	73.231	126.241	129.9	118.264	101.879
ENSMUSG00000029775	Klhdc10	0	0.607636	0.00156269	5.18143	9.00275e-05	300	221	278	296	263	221	302	348	32.869	26.53	30.898	30.878	41.45	51.356	40.586	41.225
ENSMUSG00000021951	Eef1akmt1	0	-0.903838	0.00156379	5.51661	9.01819e-05	581	507	523	705	180	234	185	253	63.656	60.863	58.128	73.544	28.369	54.377	24.862	29.971
ENSMUSG00000007216	Zfp775	0	1.32331	0.00156753	2.80219	9.06502e-05	26	56	36	50	62	63	66	86	2.849	6.723	4.001	5.216	9.771	14.64	8.87	10.188
ENSMUSG00000003031	Cdkn1b	0	0.949764	0.00156753	3.60644	9.06714e-05	76	64	76	113	98	90	104	136	8.327	7.683	8.447	11.788	15.445	20.914	13.977	16.111
ENSMUSG00000032470	Mras	0	1.13327	0.00156753	4.25836	9.05682e-05	93	129	126	138	134	130	167	324	10.189	15.486	14.004	14.396	21.119	30.209	22.443	38.382
ENSMUSG00000085586	Gm11613	0	1.23295	0.00156981	2.49695	9.08947e-05	45	32	27	32	57	46	62	52	4.93	3.841	3.001	3.338	8.983	10.689	8.332	6.16
ENSMUSG00000022793	B4galt4	0	-0.695071	0.0015756	5.18803	9.13218e-05	492	419	466	358	187	127	187	226	53.905	50.299	51.793	37.346	29.472	29.512	25.131	26.773
ENSMUSG00000025977	Boll	0	0.831142	0.00159457	4.01996	9.26999e-05	115	110	124	103	177	86	131	162	12.6	13.205	13.782	10.745	27.896	19.985	17.605	19.191
ENSMUSG00000023827	Agpat4	0	0.657213	0.00159457	5.48548	9.25265e-05	264	346	367	357	353	265	348	463	28.925	41.536	40.79	37.241	55.634	61.58	46.768	54.849
ENSMUSG00000022742	Cpox	0	1.15412	0.00159724	3.27863	9.29486e-05	47	61	68	68	77	62	82	161	5.149	7.323	7.558	7.094	12.135	14.407	11.02	19.073
ENSMUSG00000009216	Fam163b	0	-2.68312	0.00160177	0.494893	9.33049e-05	46	22	33	32	6	3	1	4	5.04	2.641	3.668	3.338	0.946	0.697	0.134	0.474
ENSMUSG00000032224	Fam81a	0	-1.49069	0.00160451	2.40934	9.37452e-05	111	67	67	87	28	17	16	19	12.162	8.043	7.447	9.076	4.413	3.95	2.15	2.251
ENSMUSG00000110110	Gm30978	0	-2.48189	0.00161154	0.26111	9.43437e-05	33	18	33	21	3	3	2	3	3.616	2.161	3.668	2.191	0.473	0.697	0.269	0.355
ENSMUSG00000022124	Fbxl3	0	0.691814	0.00161154	4.32092	9.42811e-05	136	146	148	154	150	115	158	226	14.901	17.527	16.449	16.065	23.641	26.724	21.234	26.773
ENSMUSG00000039201	Tbc1d25	0	0.720532	0.0016135	4.69418	9.47325e-05	202	203	183	161	219	166	200	253	22.132	24.369	20.339	16.795	34.515	38.575	26.878	29.971
ENSMUSG00000023153	Tmem52	0	4.07033	0.0016135	-1.54835	9.47403e-05	0	0	2	0	12	11	8	5	0	0	0.222	0	1.891	2.556	1.075	0.592
ENSMUSG00000030283	St8sia1	0	-1.35498	0.0016135	2.36523	9.46694e-05	94	78	79	61	20	11	19	33	10.299	9.364	8.78	6.363	3.152	2.556	2.553	3.909
ENSMUSG00000064181	Rab3ip	0	0.594846	0.00161574	6.43235	9.49659e-05	600	725	642	645	646	530	756	742	65.738	87.033	71.354	67.285	101.812	123.161	101.6	87.9
ENSMUSG00000034226	Rhov	0	0.830456	0.00162045	3.84296	9.5337e-05	90	107	117	87	132	82	137	134	9.861	12.845	13.004	9.076	20.804	19.055	18.412	15.874
ENSMUSG00000045838	A430105I19Rik	0	-1.41067	0.0016254	2.84428	9.57233e-05	86	83	120	164	24	17	30	42	9.422	9.964	13.337	17.108	3.782	3.95	4.032	4.975
ENSMUSG00000060715	1700019A02Rik	0	-1.36768	0.00162658	2.7554	9.58876e-05	114	68	108	113	36	22	28	21	12.49	8.163	12.003	11.788	5.674	5.112	3.763	2.488
ENSMUSG00000019806	Aig1	0	1.31024	0.00163371	8.17017	9.65602e-05	1888	1793	2053	1200	3612	2270	4048	1922	206.856	215.242	228.177	125.181	569.264	527.5	544.017	227.687
ENSMUSG00000052676	Zmat1	0	-0.736954	0.0016339	4.76737	9.67115e-05	340	308	285	369	144	108	142	137	37.252	36.974	31.676	38.493	22.695	25.097	19.084	16.23
ENSMUSG00000039671	Zmynd8	0	0.713509	0.00163731	6.86478	9.70923e-05	746	894	950	798	882	867	1008	978	81.734	107.321	105.586	83.245	139.006	201.472	135.467	115.858
ENSMUSG00000031355	Arhgap6	0	-2.09231	0.00163958	1.86837	9.73223e-05	64	51	76	110	10	3	13	25	7.012	6.122	8.447	11.475	1.576	0.697	1.747	2.962
ENSMUSG00000003135	Cnot11	0	0.609462	0.00164216	5.58831	9.76669e-05	361	338	388	353	403	317	373	401	39.552	40.575	43.124	36.824	63.514	73.664	50.128	47.504
ENSMUSG00000032192	Gnb5	0	0.63704	0.00164216	5.08601	9.76117e-05	230	239	297	253	269	169	277	377	25.2	28.691	33.01	26.392	42.395	39.272	37.226	44.661
ENSMUSG00000005233	Spc25	0	-0.806498	0.00164593	7.06876	9.79868e-05	1935	1187	1904	1701	720	379	847	687	212.005	142.494	211.617	177.444	113.475	88.072	113.83	81.385
ENSMUSG00000062101	Zfp119b	0	-1.27351	0.00165176	2.54516	9.84303e-05	108	74	89	73	28	11	28	30	11.833	8.883	9.892	7.615	4.413	2.556	3.763	3.554
ENSMUSG00000010914	Pdhx	0	-0.598782	0.00165598	5.36215	9.88747e-05	477	473	495	433	216	153	245	232	52.262	56.782	55.016	45.17	34.042	35.554	32.926	27.484
ENSMUSG00000085622	3110056K07Rik	0	0.88626	0.00165784	3.93514	9.90821e-05	116	95	124	85	160	90	141	138	12.709	11.404	13.782	8.867	25.217	20.914	18.949	16.348
ENSMUSG00000026718	Stam	0	0.701887	0.0016591	5.2703	9.93175e-05	296	231	295	314	346	177	312	451	32.431	27.731	32.787	32.756	54.531	41.131	41.93	53.427
ENSMUSG00000111088	AC122428.3	0	0.985905	0.0016591	4.80471	9.93506e-05	239	172	192	140	255	230	272	233	26.186	20.648	21.34	14.604	40.189	53.447	36.554	27.602
ENSMUSG00000096935	1700113A16Rik	0	0.858992	0.00166171	3.70149	9.96208e-05	87	77	115	84	122	64	126	139	9.532	9.244	12.781	8.763	19.228	14.872	16.933	16.466
ENSMUSG00000040728	Esrp1	0	-0.613809	0.00166171	5.54494	9.9724e-05	540	543	489	566	261	190	236	264	59.164	65.185	54.349	59.044	41.135	44.152	31.716	31.274
ENSMUSG00000056643	Chst13	0	-2.13979	0.00166171	1.20851	9.97976e-05	37	31	61	55	3	6	9	10	4.054	3.721	6.78	5.737	0.473	1.394	1.21	1.185
ENSMUSG00000000184	Ccnd2	0	-0.653776	0.0016669	10.2995	0.000100206	13961	12599	15467	17047	5513	4144	6815	9907	1529.61	1512.45	1719.05	1778.3	868.869	962.978	915.878	1173.62
ENSMUSG00000040247	Tbc1d10c	0	-2.02702	0.00166896	1.18733	0.000100427	61	45	34	34	5	5	9	8	6.683	5.402	3.779	3.547	0.788	1.162	1.21	0.948
ENSMUSG00000055239	Kcmf1	0	0.665747	0.00166981	6.36324	0.000100673	606	643	575	613	664	386	661	1013	66.395	77.189	63.907	63.947	104.649	89.698	88.833	120.004
ENSMUSG00000026873	Phf19	0	-1.51033	0.00168174	1.6288	0.00010149	45	44	61	42	11	9	15	10	4.93	5.282	6.78	4.381	1.734	2.091	2.016	1.185
ENSMUSG00000097274	Gm26564	0	1.50814	0.00168699	1.50314	0.000101905	10	19	15	19	28	17	37	40	1.096	2.281	1.667	1.982	4.413	3.95	4.972	4.739
ENSMUSG00000048440	Cyp4f16	0	-1.02962	0.00169624	3.27743	0.000102563	109	137	130	132	37	44	43	46	11.942	16.446	14.449	13.77	5.831	10.225	5.779	5.449
ENSMUSG00000072949	Acot1	0	0.961225	0.00169718	3.94403	0.000102718	90	91	114	111	174	114	131	127	9.861	10.924	12.67	11.579	27.423	26.491	17.605	15.045
ENSMUSG00000050071	Bex1	0	0.654445	0.00170382	6.42709	0.00010322	603	674	719	565	736	430	855	752	66.067	80.911	79.912	58.939	115.996	99.923	114.905	89.085
ENSMUSG00000008822	Acyp1	0	-0.728745	0.00170965	4.62389	0.000103673	294	248	299	350	115	80	118	181	32.212	29.771	33.232	36.511	18.124	18.59	15.858	21.442
ENSMUSG00000038692	Hoxb4	0	-1.06248	0.00171927	3.95099	0.000104456	207	146	287	203	74	58	65	72	22.68	17.527	31.898	21.176	11.663	13.478	8.735	8.529
ENSMUSG00000064372	mt-Tp	0	1.43125	0.0017217	3.77362	0.000104704	54	88	60	128	108	86	152	256	5.916	10.564	6.669	13.353	17.021	19.985	20.427	30.327
ENSMUSG00000028645	Slc2a1	0	0.926004	0.00172291	4.84701	0.000105034	195	146	228	221	212	153	256	436	21.365	17.527	25.341	23.054	33.412	35.554	34.404	51.65
ENSMUSG00000021238	Aldh6a1	0	1.04384	0.00172291	3.11453	0.000105079	70	52	44	59	64	64	80	108	7.669	6.242	4.89	6.155	10.087	14.872	10.751	12.794
ENSMUSG00000029597	Sds	0	-3.30455	0.00172421	-1.98299	0.000105359	5	10	5	9	0	0	0	0	0.548	1.2	0.556	0.939	0	0	0	0
ENSMUSG00000050856	Atp5k	0	-0.605108	0.00172887	8.91317	0.000105745	5721	5196	4950	6314	2280	1556	2731	3641	626.812	623.756	550.16	658.662	359.336	361.581	367.023	431.327
ENSMUSG00000018698	Lhx1	0	-2.05964	0.00173695	4.08013	0.000106657	526	166	392	334	87	17	61	69	57.63	19.928	43.568	34.842	13.712	3.95	8.198	8.174
ENSMUSG00000030768	Disp1	0	0.624986	0.00173892	5.03162	0.000106967	241	214	295	234	233	180	296	328	26.405	25.69	32.787	24.41	36.722	41.828	39.78	38.856
ENSMUSG00000059554	Ccdc28a	0	0.764156	0.00175034	5.17384	0.000107771	249	229	336	224	357	225	275	337	27.281	27.49	37.344	23.367	56.265	52.285	36.958	39.922
ENSMUSG00000097812	Gm26812	0	2.29062	0.00175075	0.634661	0.000107982	9	10	5	3	29	12	16	32	0.986	1.2	0.556	0.313	4.571	2.789	2.15	3.791
ENSMUSG00000052384	Nrros	0	-1.93358	0.00175075	1.89027	0.000108001	85	91	59	44	12	8	13	13	9.313	10.924	6.557	4.59	1.891	1.859	1.747	1.54
ENSMUSG00000029859	Epha1	0	-1.00671	0.00175389	2.94576	0.000108296	105	90	117	94	34	22	46	36	11.504	10.804	13.004	9.806	5.359	5.112	6.182	4.265
ENSMUSG00000057054	Inca1	0	-0.883838	0.00175488	4.24286	0.000108507	273	222	224	229	95	73	107	78	29.911	26.65	24.896	23.889	14.972	16.964	14.38	9.24
ENSMUSG00000051786	Tubgcp6	0	-0.876267	0.00175488	3.48082	0.00010857	156	134	123	149	47	40	51	70	17.092	16.086	13.671	15.543	7.407	9.295	6.854	8.292
ENSMUSG00000026511	Srp9	0	-0.622364	0.00176266	6.07447	0.000109351	783	637	847	876	332	206	371	505	85.788	76.469	94.138	91.382	52.324	47.87	49.859	59.824
ENSMUSG00000039396	Neil3	0	-1.64297	0.00176292	2.34396	0.000109573	123	69	91	64	27	8	19	21	13.476	8.283	10.114	6.676	4.255	1.859	2.553	2.488
ENSMUSG00000034135	Sik3	0	0.682593	0.00176292	4.58535	0.000109471	172	162	186	186	207	124	177	277	18.845	19.447	20.673	19.403	32.624	28.815	23.787	32.814
ENSMUSG00000099553	Gm29538	0	-1.95985	0.00176738	0.83358	0.000109953	29	41	27	32	6	5	4	6	3.177	4.922	3.001	3.338	0.946	1.162	0.538	0.711
ENSMUSG00000032507	Fbxl2	0	1.1582	0.00177051	2.41666	0.000110251	33	37	28	34	39	37	54	74	3.616	4.442	3.112	3.547	6.147	8.598	7.257	8.766
ENSMUSG00000025366	Esyt1	0	1.08899	0.00178521	3.61463	0.00011127	72	79	61	104	102	91	93	175	7.889	9.484	6.78	10.849	16.076	21.146	12.498	20.731
ENSMUSG00000040723	Rcsd1	0	-1.4414	0.00178606	3.02527	0.000111739	115	161	100	122	47	28	24	28	12.6	19.327	11.114	12.727	7.407	6.507	3.225	3.317
ENSMUSG00000037003	Tns2	0	-0.893057	0.00178606	3.98811	0.000111686	179	206	222	198	53	55	93	99	19.612	24.729	24.674	20.655	8.353	12.781	12.498	11.728
ENSMUSG00000033032	Afap1l1	0	-0.860233	0.00178606	3.95699	0.000111674	188	180	220	181	69	67	84	70	20.598	21.608	24.452	18.881	10.875	15.569	11.289	8.292
ENSMUSG00000051257	Trap1a	0	-0.741927	0.00179604	6.6893	0.000112573	1578	924	1246	1315	577	290	564	638	172.891	110.922	138.485	137.178	90.937	67.39	75.797	75.58
ENSMUSG00000031099	Smarca1	0	-1.2276	0.00180908	2.25686	0.000113496	58	62	75	73	16	20	17	25	6.355	7.443	8.336	7.615	2.522	4.648	2.285	2.962
ENSMUSG00000031488	Rab11fip1	0	0.91809	0.00182268	3.89912	0.000114455	104	86	118	92	155	115	114	135	11.395	10.324	13.115	9.597	24.429	26.724	15.321	15.993
ENSMUSG00000032010	Usp2	0	-0.730725	0.00183464	4.66861	0.00011543	342	256	326	290	144	101	122	131	37.471	30.732	36.233	30.252	22.695	23.47	16.396	15.519
ENSMUSG00000035522	Tsga8	0	1.69143	0.0018395	1.58177	0.000116262	18	17	11	14	40	32	38	26	1.972	2.041	1.223	1.46	6.304	7.436	5.107	3.08
ENSMUSG00000032826	Ank2	0	1.14181	0.0018395	3.27583	0.000116165	44	71	57	74	78	69	80	145	4.821	8.523	6.335	7.72	12.293	16.034	10.751	17.177
ENSMUSG00000031939	Taf1d	0	0.688548	0.0018395	8.9604	0.00011621	3824	3274	4092	3437	4212	2248	5487	4656	418.97	393.029	454.799	358.54	663.827	522.388	737.406	551.567
ENSMUSG00000030102	Itpr1	0	-0.59611	0.0018417	4.83045	0.000116508	308	287	342	364	137	109	160	180	33.746	34.453	38.011	37.972	21.592	25.329	21.503	21.323
ENSMUSG00000020105	Lrig3	0	0.783883	0.00184697	3.7671	0.000117056	110	80	92	102	120	88	121	121	12.052	9.604	10.225	10.64	18.912	20.449	16.261	14.334
ENSMUSG00000078919	Dpm1	0	-0.688999	0.00185094	4.64885	0.000117415	322	238	342	290	132	84	142	144	35.279	28.571	38.011	30.252	20.804	19.52	19.084	17.059
ENSMUSG00000023018	Smarcd1	0	-0.816204	0.00186217	4.98035	0.000118345	377	339	534	329	150	116	161	173	41.305	40.695	59.351	34.321	23.641	26.956	21.637	20.494
ENSMUSG00000043923	Ccdc84	0	0.75299	0.00186824	5.05997	0.00011884	269	200	282	209	290	203	333	273	29.473	24.009	31.342	21.802	45.705	47.173	44.752	32.341
ENSMUSG00000056032	BC018473	0	2.57958	0.00188499	0.0645401	0.000120015	2	1	7	8	14	12	16	22	0.219	0.12	0.778	0.835	2.206	2.789	2.15	2.606
ENSMUSG00000019966	Kitl	0	1.61376	0.00188768	3.62869	0.000120296	47	47	81	106	101	75	138	296	5.149	5.642	9.003	11.058	15.918	17.428	18.546	35.065
ENSMUSG00000001143	Lman2l	0	0.812786	0.00189245	4.9649	0.000120786	180	256	231	208	253	244	256	286	19.721	30.732	25.674	21.698	39.874	56.7	34.404	33.881
ENSMUSG00000040434	Large2	0	-0.917699	0.00189245	4.42558	0.000120821	260	288	336	220	104	73	122	97	28.486	34.573	37.344	22.95	16.391	16.964	16.396	11.491
ENSMUSG00000010290	AI597479	0	-0.703847	0.00189411	4.65099	0.000121037	317	261	281	339	105	89	133	178	34.732	31.332	31.231	35.364	16.548	20.682	17.874	21.087
ENSMUSG00000047146	Tet1	0	2.10459	0.00189942	0.892063	0.000121486	5	5	8	17	34	20	19	25	0.548	0.6	0.889	1.773	5.359	4.648	2.553	2.962
ENSMUSG00000050395	Tnfsf15	0	-2.40272	0.00190199	0.710908	0.000121762	40	30	44	31	2	1	8	10	4.383	3.601	4.89	3.234	0.315	0.232	1.075	1.185
ENSMUSG00000038296	Galnt18	0	-1.29882	0.00195365	4.13028	0.000125422	190	310	202	362	68	47	65	107	20.817	37.214	22.451	37.763	10.717	10.922	8.735	12.676
ENSMUSG00000023994	Nfya	0	0.832369	0.00195365	3.64991	0.000125752	73	95	95	87	125	71	102	128	7.998	11.404	10.559	9.076	19.7	16.499	13.708	15.163
ENSMUSG00000021095	Gsc	0	-1.38474	0.00196391	1.85292	0.000126527	57	38	66	59	13	9	13	21	6.245	4.562	7.335	6.155	2.049	2.091	1.747	2.488
ENSMUSG00000042997	Nhlrc3	0	0.791251	0.00197249	4.64594	0.000127309	199	148	213	154	231	148	178	289	21.803	17.767	23.674	16.065	36.406	34.392	23.922	34.236
ENSMUSG00000003032	Klf4	0	1.21829	0.00198263	5.30421	0.000128079	209	192	246	350	339	192	373	785	22.899	23.049	27.341	36.511	53.428	44.617	50.128	92.994
ENSMUSG00000035683	Melk	0	-0.783881	0.00198338	4.97086	0.000128545	408	309	441	385	186	88	190	155	44.702	37.094	49.014	40.162	29.314	20.449	25.534	18.362
ENSMUSG00000033862	Cdk10	0	-0.656502	0.00198338	4.46989	0.000128329	236	258	274	264	111	85	105	146	25.857	30.972	30.453	27.54	17.494	19.752	14.111	17.296
ENSMUSG00000000120	Ngfr	0	-1.82745	0.00198338	1.02024	0.000128514	26	38	44	35	8	4	5	9	2.849	4.562	4.89	3.651	1.261	0.93	0.672	1.066
ENSMUSG00000002845	Tmem39a	0	0.627885	0.00198338	6.90065	0.00012859	840	829	926	976	988	794	1049	898	92.033	99.518	102.919	101.814	155.712	184.509	140.977	106.38
ENSMUSG00000040888	Gfer	0	0.589459	0.00199107	6.51108	0.000129436	655	653	696	762	611	533	689	1052	71.764	78.39	77.356	79.49	96.296	123.858	92.596	124.624
ENSMUSG00000022960	Donson	0	-0.784897	0.00199173	4.61282	0.000129595	300	271	341	275	143	100	98	132	32.869	32.532	37.9	28.687	22.537	23.238	13.17	15.637
ENSMUSG00000026709	Dars2	0	-0.600633	0.00199931	5.48154	0.000130205	550	478	540	484	269	140	259	263	60.26	57.382	60.017	50.49	42.395	32.533	34.807	31.156
ENSMUSG00000038039	Gcc2	0	-0.637232	0.00200314	6.07148	0.000130571	789	580	899	899	355	225	344	459	86.445	69.626	99.918	93.782	55.949	52.285	46.231	54.375
ENSMUSG00000048096	Lmod1	0	-1.14344	0.00202929	4.67864	0.000132394	284	361	290	519	103	90	86	165	31.116	43.336	32.232	54.141	16.233	20.914	11.558	19.547
ENSMUSG00000015289	Lage3	0	-0.620204	0.00204014	6.51869	0.000133221	1129	840	1056	1257	500	272	531	614	123.697	100.838	117.367	131.127	78.802	63.207	71.362	72.737
ENSMUSG00000072487	Mroh5	0	2.40296	0.00204731	-0.118223	0.000133808	8	2	3	2	16	10	12	14	0.877	0.24	0.333	0.209	2.522	2.324	1.613	1.658
ENSMUSG00000050370	Ch25h	0	1.81295	0.00205215	1.28048	0.000134364	10	9	10	21	27	12	40	43	1.096	1.08	1.111	2.191	4.255	2.789	5.376	5.094
ENSMUSG00000025474	Tubgcp2	0	-0.64356	0.00206073	4.54922	0.000135045	272	238	308	271	125	86	110	155	29.801	28.571	34.232	28.27	19.7	19.985	14.783	18.362
ENSMUSG00000015711	Prune1	0	0.649101	0.00208563	4.58698	0.000136815	178	174	174	183	206	141	217	197	19.502	20.888	19.339	19.09	32.466	32.765	29.163	23.337
ENSMUSG00000015202	Cnksr3	0	1.02464	0.00208563	3.45107	0.000137042	63	62	80	75	94	102	106	92	6.902	7.443	8.891	7.824	14.815	23.703	14.245	10.899
ENSMUSG00000042015	Wdr41	0	-0.742997	0.00208563	4.33554	0.000137018	247	235	262	234	115	52	116	122	27.062	28.211	29.12	24.41	18.124	12.084	15.589	14.453
ENSMUSG00000068115	Ninl	0	-0.689335	0.00208605	6.02866	0.000137199	762	664	906	745	371	274	344	308	83.487	79.71	100.696	77.717	58.471	63.672	46.231	36.487
ENSMUSG00000032497	Lrrfip2	0	0.604564	0.00208605	5.69311	0.000137312	389	340	385	453	361	284	404	598	42.62	40.815	42.79	47.256	56.895	65.996	54.294	70.841
ENSMUSG00000030189	Ybx3	0	0.924624	0.00208624	6.4317	0.000137446	473	599	513	792	633	507	711	1312	51.823	71.907	57.017	82.62	99.763	117.816	95.552	155.424
ENSMUSG00000095789	Nupr1l	0	-1.08769	0.00208661	2.62046	0.00013783	99	63	90	85	24	17	28	38	10.847	7.563	10.003	8.867	3.782	3.95	3.763	4.502
ENSMUSG00000042812	Foxf1	0	-0.983705	0.00208661	3.61522	0.000137878	175	133	183	148	74	39	61	49	19.174	15.966	20.339	15.439	11.663	9.063	8.198	5.805
ENSMUSG00000025732	Mcrip2	0	0.786088	0.00208661	3.731	0.000138044	80	88	101	107	95	83	116	150	8.765	10.564	11.225	11.162	14.972	19.287	15.589	17.77
ENSMUSG00000033970	Rfc3	0	-0.620251	0.00209544	6.32277	0.000138907	1052	729	1097	856	436	279	461	466	115.261	87.513	121.924	89.296	68.715	64.834	61.954	55.204
ENSMUSG00000027867	Spag17	0	-2.17617	0.00209929	0.353576	0.000139323	21	28	27	25	2	2	3	8	2.301	3.361	3.001	2.608	0.315	0.465	0.403	0.948
ENSMUSG00000111496	AC153912.4	0	0.908324	0.00209929	2.96027	0.000139529	58	45	55	51	58	54	79	78	6.355	5.402	6.113	5.32	9.141	12.548	10.617	9.24
ENSMUSG00000024014	Pim1	0	0.941362	0.00209929	6.11397	0.000139517	459	337	723	407	731	492	564	640	50.29	40.455	80.357	42.457	115.208	114.33	75.797	75.817
ENSMUSG00000027808	Serp1	0	0.59554	0.00210177	7.33121	0.000139816	1098	1177	1111	1526	1198	848	1280	1779	120.301	141.294	123.48	159.189	188.809	197.057	172.021	210.747
ENSMUSG00000061702	Tmem91	0	1.03376	0.00212675	5.10609	0.000141601	208	289	213	187	330	307	336	269	22.789	34.693	23.674	19.507	52.009	71.34	45.156	31.867
ENSMUSG00000033799	Fam208b	0	-0.597636	0.00213004	5.99738	0.000141945	670	714	784	760	341	207	428	359	73.407	85.712	87.136	79.281	53.743	48.102	57.52	42.528
ENSMUSG00000030609	Aen	0	0.904874	0.00214754	4.25151	0.000143236	115	112	143	147	216	125	127	204	12.6	13.445	15.894	15.335	34.042	29.047	17.068	24.167
ENSMUSG00000043162	Pyurf	0	-0.859725	0.00215144	3.82904	0.000143746	181	142	181	218	65	41	65	102	19.831	17.046	20.117	22.741	10.244	9.528	8.735	12.083
ENSMUSG00000049670	Morn4	0	0.858522	0.00215879	3.49942	0.000144364	70	69	91	82	91	73	85	141	7.669	8.283	10.114	8.554	14.342	16.964	11.423	16.703
ENSMUSG00000017897	Eya2	0	1.79814	0.00216705	0.970457	0.000145168	7	12	8	11	34	15	17	28	0.767	1.441	0.889	1.147	5.359	3.486	2.285	3.317
ENSMUSG00000053856	Dnajc5g	0	-1.10807	0.00217301	3.09008	0.000145849	112	100	138	114	57	25	28	41	12.271	12.005	15.338	11.892	8.983	5.809	3.763	4.857
ENSMUSG00000002778	Kdelr1	0	0.851415	0.00217301	6.22731	0.000145948	479	482	482	645	487	499	589	1079	52.481	57.862	53.571	67.285	76.753	115.957	79.157	127.822
ENSMUSG00000054723	Vmac	0	-1.05552	0.00217434	3.08419	0.000146163	100	122	111	121	25	29	47	50	10.956	14.646	12.337	12.622	3.94	6.739	6.316	5.923
ENSMUSG00000050141	Fam205c	0	0.843764	0.00218221	2.95328	0.000146947	52	53	52	56	72	45	67	78	5.697	6.362	5.779	5.842	11.347	10.457	9.004	9.24
ENSMUSG00000032422	Snx14	0	-0.620951	0.00218324	5.29472	0.000147143	455	410	452	506	215	112	246	247	49.851	49.219	50.237	52.785	33.885	26.026	33.06	29.261
ENSMUSG00000060121	Gemin2	0	0.658356	0.00219213	5.9811	0.00014787	561	412	470	437	615	322	562	535	61.465	49.459	52.237	45.587	96.926	74.826	75.528	63.378
ENSMUSG00000097709	2810429I04Rik	0	-1.35464	0.00219308	2.69722	0.000148062	104	61	103	120	28	23	30	21	11.395	7.323	11.448	12.518	4.413	5.345	4.032	2.488
ENSMUSG00000061119	Prcp	0	0.827006	0.00219749	3.60425	0.000148488	87	83	76	95	96	63	106	154	9.532	9.964	8.447	9.91	15.13	14.64	14.245	18.243
ENSMUSG00000047153	Khnyn	0	0.95403	0.00220555	2.58425	0.000149205	35	34	43	47	49	40	57	64	3.835	4.082	4.779	4.903	7.723	9.295	7.66	7.582
ENSMUSG00000021360	Gcnt2	0	-1.11985	0.00220555	2.2595	0.000149289	69	55	67	73	19	12	20	32	7.56	6.603	7.447	7.615	2.994	2.789	2.688	3.791
ENSMUSG00000010392	Gosr1	0	0.662189	0.00221183	5.26312	0.000149843	308	257	285	293	317	164	366	417	33.746	30.852	31.676	30.565	49.96	38.11	49.187	49.399
ENSMUSG00000073647	Gm10557	0	1.654	0.00221831	3.29093	0.000150411	70	79	29	40	157	98	93	97	7.669	9.484	3.223	4.173	24.744	22.773	12.498	11.491
ENSMUSG00000029570	Lfng	0	-1.36599	0.00221838	1.51296	0.000150545	46	40	46	36	11	9	10	13	5.04	4.802	5.113	3.755	1.734	2.091	1.344	1.54
ENSMUSG00000041417	Pik3r1	0	-0.911585	0.00222106	3.5066	0.000150857	118	141	156	165	48	43	46	73	12.928	16.926	17.338	17.212	7.565	9.992	6.182	8.648
ENSMUSG00000026779	Mastl	0	0.686534	0.00222387	5.06541	0.000151306	235	207	293	249	318	185	308	272	25.747	24.849	32.565	25.975	50.118	42.99	41.393	32.222
ENSMUSG00000032193	Ldlr	0	0.644259	0.00223469	5.71272	0.000152173	356	407	365	426	372	373	430	474	39.005	48.859	40.567	44.439	58.629	86.677	57.788	56.152
ENSMUSG00000037190	Cyb561d2	0	-0.629891	0.00223843	4.60694	0.000152581	280	237	296	316	133	85	141	138	30.678	28.451	32.898	32.964	20.961	19.752	18.949	16.348
ENSMUSG00000050910	Cdr2l	0	-0.674253	0.00223843	4.28046	0.000152818	226	213	223	255	89	62	108	136	24.761	25.57	24.785	26.601	14.027	14.407	14.514	16.111
ENSMUSG00000032940	Rbm11	0	1.06281	0.00223843	2.98575	0.000152762	56	58	43	47	96	43	79	76	6.136	6.963	4.779	4.903	15.13	9.992	10.617	9.003
ENSMUSG00000021257	Angel1	0	-1.51573	0.00224806	2.41322	0.000153738	59	103	109	70	24	16	18	20	6.464	12.365	12.115	7.302	3.782	3.718	2.419	2.369
ENSMUSG00000046546	Fam43a	0	-1.00536	0.00224806	3.3038	0.000153659	141	127	138	117	64	24	39	55	15.448	15.246	15.338	12.205	10.087	5.577	5.241	6.516
ENSMUSG00000030946	Lhpp	0	-0.701643	0.00224834	4.65127	0.000153888	294	325	283	290	151	81	131	139	32.212	39.015	31.454	30.252	23.798	18.823	17.605	16.466
ENSMUSG00000017679	Ttpal	0	-0.999944	0.00225342	3.88812	0.000155213	203	196	164	223	49	47	64	116	22.241	23.529	18.228	23.263	7.723	10.922	8.601	13.742
ENSMUSG00000028413	B4galt1	0	0.784472	0.00225342	5.31498	0.000154974	249	267	263	357	310	259	277	504	27.281	32.052	29.231	37.241	48.857	60.186	37.226	59.706
ENSMUSG00000001156	Mxd1	0	1.00937	0.00225342	3.19187	0.000155424	46	52	81	63	101	59	73	97	5.04	6.242	9.003	6.572	15.918	13.71	9.811	11.491
ENSMUSG00000098132	Rassf10	0	-2.81184	0.00225342	0.678896	0.000155544	42	31	45	51	4	0	5	12	4.602	3.721	5.001	5.32	0.63	0	0.672	1.422
ENSMUSG00000032330	Cox7a2	0	-0.601053	0.00225342	8.88486	0.000155063	6188	4694	5283	5568	2497	1395	3047	3089	677.978	563.493	587.17	580.841	393.536	324.168	409.491	365.935
ENSMUSG00000038811	Gngt2	0	-0.810531	0.00225342	4.89675	0.000154918	339	309	506	338	138	96	180	160	37.142	37.094	56.239	35.259	21.749	22.308	24.19	18.954
ENSMUSG00000084983	Gm11789	0	3.70926	0.00225342	-1.35023	0.000155549	0	2	0	1	8	12	5	11	0	0.24	0	0.104	1.261	2.789	0.672	1.303
ENSMUSG00000041817	Fam169a	0	-0.760056	0.00225342	5.38183	0.000155343	625	390	500	523	246	137	230	205	68.477	46.818	55.572	54.558	38.77	31.836	30.91	24.285
ENSMUSG00000102970	Gm37349	0	1.2626	0.00225389	2.30593	0.000156368	28	30	26	33	56	30	69	43	3.068	3.601	2.89	3.442	8.826	6.971	9.273	5.094
ENSMUSG00000026784	Pdss1	0	-1.00759	0.00225389	3.27762	0.000156113	137	106	122	153	33	27	48	71	15.01	12.725	13.559	15.961	5.201	6.274	6.451	8.411
ENSMUSG00000020003	Pex7	0	-0.625658	0.00225389	4.71875	0.000155821	319	315	291	291	140	90	153	155	34.951	37.814	32.343	30.356	22.065	20.914	20.562	18.362
ENSMUSG00000053749	Gm9920	0	1.87267	0.00225389	2.06306	0.000155996	13	15	37	19	51	55	65	36	1.424	1.801	4.112	1.982	8.038	12.781	8.735	4.265
ENSMUSG00000050821	Fam131a	0	0.906561	0.00225677	3.95577	0.0001567	83	126	113	99	122	126	131	155	9.094	15.126	12.559	10.327	19.228	29.28	17.605	18.362
ENSMUSG00000091154	Proscos	0	1.88575	0.0022572	0.31625	0.000156928	6	3	6	8	13	12	17	17	0.657	0.36	0.667	0.835	2.049	2.789	2.285	2.014
ENSMUSG00000041343	Ankrd42	0	-1.26829	0.00226105	2.54814	0.000157524	77	80	103	82	27	13	17	44	8.436	9.604	11.448	8.554	4.255	3.021	2.285	5.212
ENSMUSG00000039210	Gpatch2	0	-0.670881	0.00226613	4.4402	0.00015801	236	243	258	272	108	96	107	121	25.857	29.171	28.675	28.374	17.021	22.308	14.38	14.334
ENSMUSG00000055200	Sertad3	0	-0.674909	0.00230827	4.17972	0.000161486	195	192	243	223	85	63	106	110	21.365	23.049	27.008	23.263	13.396	14.64	14.245	13.031
ENSMUSG00000048175	Asb8	0	-0.846425	0.00230935	4.29383	0.000161697	252	216	267	252	110	53	75	149	27.61	25.93	29.675	26.288	17.336	12.316	10.079	17.651
ENSMUSG00000086602	Gm15609	0	3.0396	0.00231311	-0.605188	0.000162094	3	1	1	2	23	8	9	10	0.329	0.12	0.111	0.209	3.625	1.859	1.21	1.185
ENSMUSG00000022429	Dmc1	0	-1.10972	0.00232252	3.42585	0.000162889	155	148	162	122	70	28	53	40	16.982	17.767	18.005	12.727	11.032	6.507	7.123	4.739
ENSMUSG00000097896	Gm26800	0	1.03714	0.00232383	3.17757	0.000163116	63	58	53	57	100	66	92	71	6.902	6.963	5.891	5.946	15.76	15.337	12.364	8.411
ENSMUSG00000026627	Tmem206	0	0.659864	0.0023431	4.27895	0.000164741	159	136	149	128	153	122	155	185	17.421	16.326	16.56	13.353	24.113	28.35	20.831	21.916
ENSMUSG00000063804	Lin28b	0	-0.790007	0.0023431	4.1385	0.000164636	212	223	237	185	80	69	100	88	23.227	26.77	26.341	19.299	12.608	16.034	13.439	10.425
ENSMUSG00000028494	Plin2	0	0.741605	0.00234702	6.84012	0.000165154	676	830	810	1011	766	630	998	1502	74.065	99.638	90.026	105.465	120.724	146.399	134.123	177.933
ENSMUSG00000032420	Nt5e	0	-1.30911	0.0023557	2.00219	0.000166039	59	54	50	70	18	13	11	22	6.464	6.482	5.557	7.302	2.837	3.021	1.478	2.606
ENSMUSG00000027679	Dnajc19	0	-0.594542	0.00236008	6.14652	0.000166485	916	658	805	893	407	214	393	477	100.36	78.99	89.47	93.156	64.145	49.729	52.816	56.507
ENSMUSG00000025209	Twnk	0	-0.896597	0.00237712	4.87205	0.000167826	429	273	459	357	178	74	157	150	47.003	32.772	51.015	37.241	28.053	17.196	21.099	17.77
ENSMUSG00000022672	Prkdc	0	-0.63268	0.00239499	4.45055	0.000169645	274	226	249	258	112	87	122	121	30.02	27.13	27.675	26.914	17.652	20.217	16.396	14.334
ENSMUSG00000032062	2310030G06Rik	0	-0.946606	0.00240164	3.57188	0.000170319	158	119	152	191	59	33	73	55	17.311	14.285	16.894	19.925	9.299	7.669	9.811	6.516
ENSMUSG00000086894	Gm15708	0	1.91297	0.00241247	1.15293	0.000171586	8	6	22	9	22	28	33	26	0.877	0.72	2.445	0.939	3.467	6.507	4.435	3.08
ENSMUSG00000024246	Thumpd2	0	0.752236	0.00241984	4.59216	0.000172252	205	134	185	167	217	171	187	214	22.46	16.086	20.562	17.421	34.2	39.737	25.131	25.351
ENSMUSG00000050335	Lgals3	0	1.12689	0.00242069	7.9681	0.000172453	1291	1367	1498	2314	1797	1297	2519	4829	141.446	164.102	166.493	241.391	283.214	301.395	338.532	572.062
ENSMUSG00000109946	D2Bwg1423e	0	1.19236	0.00242404	2.93536	0.000172833	59	46	45	41	94	33	71	111	6.464	5.522	5.001	4.277	14.815	7.669	9.542	13.149
ENSMUSG00000019889	Ptprk	0	0.924749	0.00242628	3.44216	0.000173134	72	61	64	102	100	54	114	118	7.889	7.323	7.113	10.64	15.76	12.548	15.321	13.979
ENSMUSG00000061079	Zfp143	0	0.655672	0.00242753	4.73938	0.000173506	182	163	229	217	193	179	229	245	19.941	19.567	25.452	22.637	30.418	41.596	30.776	29.024
ENSMUSG00000001942	Siae	0	-0.852384	0.00242753	3.63779	0.000173448	168	153	148	146	63	53	49	68	18.407	18.367	16.449	15.23	9.929	12.316	6.585	8.056
ENSMUSG00000036882	Arhgap33	0	-1.55532	0.00243243	2.54279	0.000173998	96	114	91	68	34	20	18	16	10.518	13.685	10.114	7.094	5.359	4.648	2.419	1.895
ENSMUSG00000112644	AC123064.1	0	2.77315	0.00243252	-0.287856	0.000174146	4	3	3	1	16	4	16	22	0.438	0.36	0.333	0.104	2.522	0.93	2.15	2.606
ENSMUSG00000100876	2810454H06Rik	0	0.90989	0.00244669	3.10472	0.000175446	62	51	58	60	79	52	96	73	6.793	6.122	6.446	6.259	12.451	12.084	12.902	8.648
ENSMUSG00000078920	Ifi47	0	-1.89328	0.00244799	0.92263	0.000175681	32	27	50	27	5	6	6	6	3.506	3.241	5.557	2.817	0.788	1.394	0.806	0.711
ENSMUSG00000057388	Mrpl18	0	-0.619831	0.00245663	6.85258	0.000176668	1542	1020	1359	1478	636	351	708	713	168.947	122.446	151.044	154.181	100.236	81.565	95.149	84.465
ENSMUSG00000034336	Ina	0	-1.30685	0.00246179	2.24415	0.000177246	68	65	66	71	28	17	18	14	7.45	7.803	7.335	7.407	4.413	3.95	2.419	1.658
ENSMUSG00000044676	Zfp612	0	-0.632397	0.00246605	4.9752	0.000177983	372	334	399	342	147	135	185	170	40.758	40.095	44.346	35.677	23.168	31.371	24.862	20.139
ENSMUSG00000041926	Rnpep	0	0.693376	0.00247379	4.65783	0.000179038	153	164	204	221	200	147	247	221	16.763	19.687	22.673	23.054	31.521	34.16	33.195	26.18
ENSMUSG00000086598	Btbd18	0	-0.96988	0.00247379	4.32649	0.000178749	262	258	271	243	124	65	114	70	28.706	30.972	30.12	25.349	19.543	15.105	15.321	8.292
ENSMUSG00000036432	Siah2	0	0.783378	0.00247379	3.98053	0.000179118	133	98	112	109	133	72	147	187	14.572	11.764	12.448	11.371	20.961	16.731	19.756	22.153
ENSMUSG00000003623	Crot	0	-0.589746	0.00247379	5.8397	0.000178946	662	603	659	697	322	173	381	331	72.531	72.387	73.243	72.709	50.748	40.202	51.203	39.212
ENSMUSG00000035107	Dcbld2	0	0.958898	0.00248736	4.72718	0.000180535	176	145	171	224	175	159	233	421	19.283	17.407	19.006	23.367	27.581	36.948	31.313	49.873
ENSMUSG00000033237	Arid2	0	-0.706294	0.0024926	5.19897	0.000181061	504	360	465	432	217	104	224	199	55.22	43.216	51.682	45.065	34.2	24.167	30.104	23.574
ENSMUSG00000029651	Mtus2	0	-1.09747	0.00249845	2.88025	0.000181632	92	85	120	100	34	25	43	26	10.08	10.204	13.337	10.432	5.359	5.809	5.779	3.08
ENSMUSG00000021306	Gpr137b	0	1.0536	0.00250391	3.91226	0.000182174	86	81	101	128	105	85	143	249	9.422	9.724	11.225	13.353	16.548	19.752	19.218	29.497
ENSMUSG00000078954	Arhgap8	0	-1.28384	0.0025061	2.91384	0.000182626	91	120	132	93	42	23	36	23	9.97	14.405	14.671	9.702	6.619	5.345	4.838	2.725
ENSMUSG00000081984	Dnajb3	0	-0.733143	0.00251064	4.3203	0.000183103	288	227	243	205	96	69	107	120	31.554	27.25	27.008	21.385	15.13	16.034	14.38	14.216
ENSMUSG00000014668	Chfr	0	-0.612808	0.00251391	5.74896	0.000183488	572	536	749	618	296	225	287	287	62.67	64.344	83.246	64.468	46.651	52.285	38.57	33.999
ENSMUSG00000021661	Ankra2	0	-0.647495	0.0025213	5.30649	0.000184321	561	411	416	473	193	129	210	281	61.465	49.339	46.236	49.342	30.418	29.977	28.222	33.288
ENSMUSG00000069899	Gm12166	0	-0.764493	0.00252796	5.06865	0.000184955	511	345	406	383	203	96	189	176	55.987	41.416	45.124	39.954	31.994	22.308	25.4	20.85
ENSMUSG00000002105	Slc39a13	0	-0.65513	0.00254252	5.3347	0.000186465	431	427	492	527	169	183	195	271	47.222	51.259	54.683	54.975	26.635	42.525	26.206	32.104
ENSMUSG00000038346	Zfp384	0	0.803354	0.00254252	4.21799	0.000186334	113	149	113	150	152	119	188	162	12.381	17.887	12.559	15.648	23.956	27.653	25.266	19.191
ENSMUSG00000030465	Psd3	0	-0.791854	0.00254252	3.2596	0.000186435	119	101	122	126	43	33	46	62	13.038	12.125	13.559	13.144	6.777	7.669	6.182	7.345
ENSMUSG00000018604	Tbx3	0	-0.727398	0.00255402	4.60469	0.000187457	269	271	342	273	120	111	119	125	29.473	32.532	38.011	28.479	18.912	25.794	15.993	14.808
ENSMUSG00000003721	Insig2	0	0.604049	0.00256154	6.27828	0.000188456	550	476	694	647	581	374	642	897	60.26	57.142	77.133	67.494	91.568	86.91	86.279	106.262
ENSMUSG00000032375	Aph1b	0	0.840972	0.00256207	3.55117	0.000188644	71	78	97	82	89	61	106	151	7.779	9.364	10.781	8.554	14.027	14.175	14.245	17.888
ENSMUSG00000020799	Tekt1	0	1.55732	0.00256752	0.806479	0.000189304	9	10	9	8	15	15	18	27	0.986	1.2	1	0.835	2.364	3.486	2.419	3.199
ENSMUSG00000049502	Dtx3l	0	-1.24212	0.00256752	1.77475	0.000189345	50	44	51	47	10	13	15	17	5.478	5.282	5.668	4.903	1.576	3.021	2.016	2.014
ENSMUSG00000009013	Dynll1	0	-0.672179	0.00256812	9.76058	0.000189538	11561	8637	9950	10742	4714	2301	5436	5724	1266.66	1036.83	1105.88	1120.58	742.944	534.704	730.552	678.087
ENSMUSG00000038473	Nos1ap	0	1.31381	0.00257384	2.50649	0.000190261	33	24	43	33	63	44	79	45	3.616	2.881	4.779	3.442	9.929	10.225	10.617	5.331
ENSMUSG00000051343	Rab11fip5	0	0.964042	0.0025746	4.75336	0.000190467	128	231	178	199	209	164	221	389	14.024	27.731	19.784	20.759	32.939	38.11	29.701	46.082
ENSMUSG00000027508	Pag1	0	1.16683	0.00257466	2.5989	0.000190771	33	41	28	49	72	44	48	66	3.616	4.922	3.112	5.112	11.347	10.225	6.451	7.819
ENSMUSG00000039232	Stx11	0	1.35853	0.00257466	1.82133	0.000190677	13	18	27	26	31	21	41	53	1.424	2.161	3.001	2.712	4.886	4.88	5.51	6.279
ENSMUSG00000015222	Map2	0	1.4209	0.00257513	1.75503	0.000190956	12	15	30	22	44	23	34	39	1.315	1.801	3.334	2.295	6.935	5.345	4.569	4.62
ENSMUSG00000086806	Gm13054	0	2.49025	0.00257837	-0.41665	0.000191496	2	4	4	1	9	7	16	12	0.219	0.48	0.445	0.104	1.418	1.627	2.15	1.422
ENSMUSG00000041608	Entpd3	0	-1.13872	0.00257837	3.0247	0.000191362	141	93	127	90	38	27	42	31	15.448	11.164	14.115	9.389	5.989	6.274	5.644	3.672
ENSMUSG00000032103	Pus3	0	-0.604013	0.00258254	5.05341	0.000192107	418	302	422	391	168	115	200	203	45.797	36.254	46.903	40.788	26.477	26.724	26.878	24.048
ENSMUSG00000037999	Arap2	0	0.645723	0.00261882	4.56832	0.000195263	190	158	155	204	174	142	189	249	20.817	18.967	17.227	21.281	27.423	32.998	25.4	29.497
ENSMUSG00000029211	Gabra4	0	-1.67638	0.00261882	1.07543	0.000195257	31	41	36	29	7	7	8	6	3.396	4.922	4.001	3.025	1.103	1.627	1.075	0.711
ENSMUSG00000068101	Cenpm	0	-0.809117	0.00261882	4.52509	0.000194992	353	275	243	277	134	63	117	134	38.676	33.013	27.008	28.896	21.119	14.64	15.724	15.874
ENSMUSG00000097537	2610020C07Rik	0	0.839389	0.00262652	4.92734	0.00019645	308	157	215	190	308	168	263	302	33.746	18.847	23.896	19.82	48.542	39.04	35.345	35.776
ENSMUSG00000049091	Sephs2	0	-0.646617	0.00263518	4.84997	0.000197251	380	323	346	299	150	92	177	170	41.634	38.775	38.456	31.191	23.641	21.379	23.787	20.139
ENSMUSG00000070529	Wfdc10	0	1.27871	0.0026525	2.12021	0.00019932	25	19	29	30	65	27	37	47	2.739	2.281	3.223	3.13	10.244	6.274	4.972	5.568
ENSMUSG00000106388	Rhox7-ps2	0	-1.56543	0.0026525	1.98593	0.00019908	67	59	61	59	16	13	24	8	7.341	7.083	6.78	6.155	2.522	3.021	3.225	0.948
ENSMUSG00000091415	Ak9	0	-1.45362	0.0026525	4.28651	0.000199222	288	312	430	206	72	48	143	58	31.554	37.454	47.792	21.489	11.347	11.154	19.218	6.871
ENSMUSG00000037151	Lrrc20	0	-0.717644	0.0026525	4.08561	0.000198793	209	184	197	220	97	57	72	113	22.899	22.088	21.895	22.95	15.288	13.246	9.676	13.386
ENSMUSG00000087675	Gm11762	0	-2.95942	0.0026525	0.0110781	0.000199184	38	22	25	17	2	5	1	1	4.163	2.641	2.779	1.773	0.315	1.162	0.134	0.118
ENSMUSG00000054580	Pla2r1	0	1.18267	0.00266172	2.68416	0.000200168	34	47	29	51	57	47	51	93	3.725	5.642	3.223	5.32	8.983	10.922	6.854	11.017
ENSMUSG00000031665	Sall1	0	-1.13676	0.00266455	4.12242	0.000200536	278	162	254	275	114	54	79	60	30.459	19.447	28.23	28.687	17.967	12.548	10.617	7.108
ENSMUSG00000056900	Usp13	0	1.06198	0.0026759	2.53371	0.000202014	30	38	45	35	48	39	70	55	3.287	4.562	5.001	3.651	7.565	9.063	9.407	6.516
ENSMUSG00000046718	Bst2	0	0.898438	0.0026759	5.07583	0.000201894	244	208	224	253	262	151	302	539	26.733	24.969	24.896	26.392	41.292	35.089	40.586	63.852
ENSMUSG00000056999	Ide	0	-0.630342	0.00267824	6.71427	0.000202346	1313	1167	1240	1134	646	370	628	511	143.857	140.093	137.818	118.296	101.812	85.98	84.398	60.535
ENSMUSG00000035067	Xkr6	0	0.936668	0.00269771	3.53293	0.000203974	70	101	80	63	104	71	124	106	7.669	12.125	8.891	6.572	16.391	16.499	16.665	12.557
ENSMUSG00000107446	Gm43906	0	-3.23313	0.00270028	-0.294248	0.000204511	29	22	18	19	1	3	3	0	3.177	2.641	2.001	1.982	0.158	0.697	0.403	0
ENSMUSG00000044312	Neurog3	0	-2.72065	0.00270028	-0.379479	0.00020464	16	15	18	26	3	0	2	2	1.753	1.801	2.001	2.712	0.473	0	0.269	0.237
ENSMUSG00000004056	Akt2	0	0.721303	0.00271997	4.70466	0.000206608	174	183	220	185	208	122	215	333	19.064	21.968	24.452	19.299	32.782	28.35	28.894	39.448
ENSMUSG00000042821	Snai1	0	-0.919621	0.00272676	3.55938	0.000207441	147	131	144	173	42	56	62	57	16.106	15.726	16.005	18.047	6.619	13.013	8.332	6.752
ENSMUSG00000057551	Zfp317	0	0.640394	0.00275039	4.77948	0.00020956	202	181	189	245	227	178	200	261	22.132	21.728	21.006	25.558	35.776	41.363	26.878	30.919
ENSMUSG00000026098	Pms1	0	-0.895956	0.00275522	5.11533	0.000210088	501	332	494	448	212	98	212	142	54.891	39.855	54.905	46.734	33.412	22.773	28.491	16.822
ENSMUSG00000042097	Zfp239	0	-0.991852	0.0027712	2.8502	0.000211468	114	80	98	88	40	19	36	35	12.49	9.604	10.892	9.18	6.304	4.415	4.838	4.146
ENSMUSG00000020891	Alox8	0	1.09219	0.0027734	4.39528	0.000211798	168	123	154	97	260	143	228	161	18.407	14.766	17.116	10.119	40.977	33.23	30.641	19.073
ENSMUSG00000056648	Hoxb8	0	-1.5353	0.00278884	1.4056	0.000213139	46	31	53	39	9	7	7	16	5.04	3.721	5.891	4.068	1.418	1.627	0.941	1.895
ENSMUSG00000010721	Lmbr1	0	-0.624773	0.00278935	4.95488	0.000213503	391	349	369	324	185	104	174	173	42.839	41.896	41.012	33.799	29.157	24.167	23.384	20.494
ENSMUSG00000010476	Ebf3	0	1.08637	0.00278935	1.9095	0.000213355	24	19	24	27	31	28	35	43	2.63	2.281	2.667	2.817	4.886	6.507	4.704	5.094
ENSMUSG00000044768	D1Ertd622e	0	0.63295	0.00279576	4.81324	0.00021432	195	183	218	245	268	154	209	262	21.365	21.968	24.229	25.558	42.238	35.786	28.088	31.038
ENSMUSG00000024293	Esco1	0	-0.635224	0.00281741	6.14451	0.000216472	911	633	873	894	388	228	460	382	99.812	75.989	97.028	93.26	61.15	52.982	61.82	45.253
ENSMUSG00000033430	Terf2ip	0	0.764214	0.00282766	7.14041	0.000217424	1036	995	1248	791	1307	898	1384	1064	113.508	119.445	138.707	82.515	205.988	208.676	185.998	126.045
ENSMUSG00000106261	Gm34086	0	1.21808	0.00283391	2.21991	0.000218234	35	35	21	23	44	37	50	46	3.835	4.202	2.334	2.399	6.935	8.598	6.72	5.449
ENSMUSG00000045466	Zfp956	0	1.09007	0.00286582	2.56122	0.000220858	31	48	32	39	50	44	66	56	3.396	5.762	3.557	4.068	7.88	10.225	8.87	6.634
ENSMUSG00000070509	Rgma	0	1.06826	0.00286651	2.4964	0.000221413	27	35	37	47	44	36	53	76	2.958	4.202	4.112	4.903	6.935	8.366	7.123	9.003
ENSMUSG00000049728	Zfp668	0	-0.9947	0.00286651	3.08337	0.000221219	93	117	127	105	29	35	43	44	10.189	14.045	14.115	10.953	4.571	8.133	5.779	5.212
ENSMUSG00000042498	D330045A20Rik	0	0.739328	0.0029016	4.06344	0.00022463	114	123	117	123	150	102	162	133	12.49	14.766	13.004	12.831	23.641	23.703	21.771	15.756
ENSMUSG00000029279	Brdt	0	0.739801	0.00291067	4.69017	0.000225841	185	143	225	195	242	141	260	211	20.269	17.167	25.007	20.342	38.14	32.765	34.942	24.996
ENSMUSG00000039701	Usp53	0	0.601308	0.00291246	5.11602	0.000226584	264	234	286	257	280	219	306	272	28.925	28.091	31.787	26.81	44.129	50.891	41.124	32.222
ENSMUSG00000020123	Avpr1a	0	3.88515	0.00291246	-1.83445	0.000226658	0	0	0	1	15	6	6	3	0	0	0	0.104	2.364	1.394	0.806	0.355
ENSMUSG00000002679	Med6	0	-0.65396	0.00291246	5.97193	0.000226269	836	601	806	707	354	198	409	327	91.595	72.147	89.582	73.753	55.792	46.011	54.966	38.738
ENSMUSG00000023034	Nr4a1	0	-0.896838	0.00291713	3.54427	0.000227192	158	149	159	121	49	50	59	56	17.311	17.887	17.672	12.622	7.723	11.619	7.929	6.634
ENSMUSG00000108306	Gm44640	0	3.99699	0.00291872	-1.18045	0.000227486	2	1	0	0	7	23	8	11	0.219	0.12	0	0	1.103	5.345	1.075	1.303
ENSMUSG00000031652	N4bp1	0	-0.635665	0.00292161	4.74611	0.000227881	293	266	346	348	158	81	154	160	32.102	31.932	38.456	36.303	24.901	18.823	20.696	18.954
ENSMUSG00000026411	Tmem9	0	0.699791	0.0029221	5.09259	0.000228112	237	226	256	282	274	176	244	447	25.967	27.13	28.453	29.418	43.183	40.899	32.792	52.953
ENSMUSG00000033721	Vav3	0	-0.976743	0.0029221	3.03205	0.00022826	109	98	94	121	30	37	33	47	11.942	11.764	10.447	12.622	4.728	8.598	4.435	5.568
ENSMUSG00000015217	Hmgb3	0	-0.588642	0.00292792	7.66583	0.000229359	2678	1974	2301	2348	1243	740	1187	1040	293.411	236.97	255.741	244.938	195.901	171.96	159.523	123.202
ENSMUSG00000049516	Spty2d1	0	0.70555	0.00292792	3.86405	0.000229397	103	94	117	111	105	77	126	171	11.285	11.284	13.004	11.579	16.548	17.893	16.933	20.257
ENSMUSG00000024056	Ndc80	0	-0.958122	0.00292792	4.49944	0.000229329	340	204	317	315	108	89	131	86	37.252	24.489	35.232	32.86	17.021	20.682	17.605	10.188
ENSMUSG00000064128	Cenpj	0	-0.924668	0.00293035	4.98146	0.000229832	407	306	461	449	191	103	186	116	44.592	36.734	51.237	46.839	30.102	23.935	24.997	13.742
ENSMUSG00000057193	Slc44a2	0	0.855636	0.00293035	5.03325	0.000229928	198	243	198	274	204	215	291	439	21.694	29.171	22.006	28.583	32.151	49.961	39.108	52.006
ENSMUSG00000086801	Gm15943	0	3.17996	0.00293094	-1.81836	0.000230146	0	1	0	1	7	4	4	5	0	0.12	0	0.104	1.103	0.93	0.538	0.592
ENSMUSG00000056342	Usp34	0	-0.625646	0.00293254	9.21043	0.000230442	7168	5098	8428	7087	3280	1950	3715	3286	785.35	611.992	936.716	739.299	516.94	453.139	499.264	389.272
ENSMUSG00000055357	4933400A11Rik	0	1.94254	0.00295259	0.393928	0.000232189	5	7	10	3	20	10	17	17	0.548	0.84	1.111	0.313	3.152	2.324	2.285	2.014
ENSMUSG00000025089	Gfra1	0	-0.68684	0.0029573	6.53734	0.000232732	1191	1105	1219	883	558	354	481	460	130.49	132.65	135.484	92.112	87.943	82.262	64.642	54.493
ENSMUSG00000074622	Mafb	0	-2.3045	0.00297156	0.427553	0.000234201	33	22	25	27	1	7	4	4	3.616	2.641	2.779	2.817	0.158	1.627	0.538	0.474
ENSMUSG00000061607	Mdc1	0	-0.919678	0.00297156	3.29276	0.000234089	113	113	128	148	32	35	51	65	12.381	13.565	14.226	15.439	5.043	8.133	6.854	7.7
ENSMUSG00000046607	Hrk	0	1.72246	0.00297395	0.855741	0.000234736	9	6	13	8	31	14	20	19	0.986	0.72	1.445	0.835	4.886	3.253	2.688	2.251
ENSMUSG00000032840	2410131K14Rik	0	0.684561	0.0029829	4.43463	0.000235616	142	139	181	177	151	114	189	255	15.558	16.686	20.117	18.464	23.798	26.491	25.4	30.208
ENSMUSG00000093483	AA465934	0	-0.681818	0.00298781	5.5994	0.000236177	651	490	621	526	275	171	301	230	71.326	58.822	69.02	54.871	43.341	39.737	40.452	27.247
ENSMUSG00000057173	Rfx8	0	-1.01243	0.00298785	3.5381	0.000236399	148	182	150	128	52	50	56	47	16.215	21.848	16.672	13.353	8.195	11.619	7.526	5.568
ENSMUSG00000004319	Clcn3	0	0.70915	0.00298785	4.79985	0.000236877	158	204	242	216	225	138	283	270	17.311	24.489	26.897	22.533	35.461	32.068	38.033	31.985
ENSMUSG00000085316	D330050G23Rik	0	-2.06713	0.00299641	0.42481	0.00023773	29	23	18	30	5	4	3	3	3.177	2.761	2.001	3.13	0.788	0.93	0.403	0.355
ENSMUSG00000021376	Tpmt	0	-0.682486	0.00301459	4.48882	0.000239523	294	218	305	248	99	78	135	140	32.212	26.17	33.899	25.871	15.603	18.126	18.143	16.585
ENSMUSG00000001864	Aif1l	0	1.37378	0.00301469	4.3435	0.000239707	73	116	114	198	171	132	174	420	7.998	13.925	12.67	20.655	26.95	30.674	23.384	49.755
ENSMUSG00000028780	Sema3c	0	2.03678	0.00302288	1.09847	0.000240973	7	6	14	14	25	10	31	57	0.767	0.72	1.556	1.46	3.94	2.324	4.166	6.752
ENSMUSG00000029151	Slc30a3	0	-2.12069	0.00302288	0.481648	0.000240831	26	22	28	26	5	7	3	2	2.849	2.641	3.112	2.712	0.788	1.627	0.403	0.237
ENSMUSG00000037341	Slc9a7	0	2.00605	0.00302553	0.383676	0.000241627	8	4	9	3	15	16	13	21	0.877	0.48	1	0.313	2.364	3.718	1.747	2.488
ENSMUSG00000026197	Zfand2b	0	0.614738	0.00303097	6.36595	0.000242237	721	536	624	613	697	371	838	747	78.995	64.344	69.353	63.947	109.85	86.213	112.62	88.492
ENSMUSG00000022652	Morc1	0	-0.63709	0.00306578	6.50939	0.000245734	1091	1116	1046	966	473	333	608	450	119.534	133.971	116.256	100.771	74.547	77.382	81.71	53.309
ENSMUSG00000024873	Cnih2	0	-1.20702	0.00307025	2.20836	0.00024645	84	49	66	61	19	18	18	20	9.203	5.882	7.335	6.363	2.994	4.183	2.419	2.369
ENSMUSG00000032344	Mb21d1	0	-1.2238	0.00307934	2.6719	0.000247539	92	95	91	82	37	15	38	20	10.08	11.404	10.114	8.554	5.831	3.486	5.107	2.369
ENSMUSG00000011179	Odc1	0	1.4858	0.00307992	2.65314	0.000247764	35	25	38	42	58	56	42	132	3.835	3.001	4.223	4.381	9.141	13.013	5.644	15.637
ENSMUSG00000079481	Nhsl2	0	-1.00725	0.00308425	2.28629	0.000248292	66	57	67	67	24	12	26	25	7.231	6.843	7.447	6.989	3.782	2.789	3.494	2.962
ENSMUSG00000027803	Wwtr1	0	0.815449	0.00308776	5.17364	0.000249114	200	211	343	282	269	207	290	484	21.913	25.33	38.122	29.418	42.395	48.102	38.974	57.336
ENSMUSG00000029687	Ezh2	0	-0.739801	0.00309272	5.71033	0.000249695	621	431	789	721	271	202	275	274	68.039	51.74	87.692	75.213	42.711	46.941	36.958	32.459
ENSMUSG00000015488	Cacfd1	0	-0.634974	0.00310077	5.17038	0.000251067	392	468	394	418	218	123	174	222	42.949	56.181	43.79	43.605	34.358	28.583	23.384	26.299
ENSMUSG00000110214	Gm45587	0	1.37545	0.00310077	2.30499	0.000250865	17	33	46	23	41	45	57	57	1.863	3.962	5.113	2.399	6.462	10.457	7.66	6.752
ENSMUSG00000059395	Nkapl	0	-0.982465	0.00310077	3.24641	0.000250608	116	92	152	136	52	36	40	42	12.709	11.044	16.894	14.187	8.195	8.366	5.376	4.975
ENSMUSG00000051367	Six1	0	-0.967009	0.00310077	3.33415	0.00025095	148	106	157	124	40	24	52	74	16.215	12.725	17.45	12.935	6.304	5.577	6.988	8.766
ENSMUSG00000045106	Ccdc73	0	-0.778597	0.00310331	4.60061	0.000251454	296	232	359	308	117	71	167	125	32.431	27.851	39.9	32.13	18.44	16.499	22.443	14.808
ENSMUSG00000048763	Hoxb3	0	-1.23235	0.003118	2.42975	0.000252825	89	53	73	100	19	14	22	35	9.751	6.362	8.113	10.432	2.994	3.253	2.957	4.146
ENSMUSG00000028706	Nsun4	0	-0.661349	0.00312874	4.49996	0.000253879	285	270	274	230	130	78	116	132	31.226	32.412	30.453	23.993	20.488	18.126	15.589	15.637
ENSMUSG00000030335	Mrpl51	0	-0.607089	0.00314563	6.96584	0.000255432	1631	1107	1460	1617	682	371	677	914	178.698	132.89	162.269	168.682	107.486	86.213	90.983	108.276
ENSMUSG00000045107	Saysd1	0	-0.721718	0.00315161	4.70242	0.000256102	337	290	276	347	143	87	106	188	36.923	34.813	30.676	36.198	22.537	20.217	14.245	22.271
ENSMUSG00000061755	Bod1l	0	-0.660611	0.00315567	5.78558	0.000256799	588	565	659	770	290	238	224	366	64.423	67.826	73.243	80.325	45.705	55.306	30.104	43.358
ENSMUSG00000040940	Arhgef1	0	-0.745837	0.00315946	4.8347	0.000257292	320	399	360	293	127	124	141	162	35.06	47.898	40.012	30.565	20.016	28.815	18.949	19.191
ENSMUSG00000020387	Jade2	0	-1.16456	0.00316091	2.88225	0.000257778	94	102	97	111	18	36	32	42	10.299	12.245	10.781	11.579	2.837	8.366	4.301	4.975
ENSMUSG00000046711	Hmga1	0	0.911013	0.003174	4.64691	0.000259031	158	122	184	236	211	132	199	368	17.311	14.646	20.45	24.619	33.254	30.674	26.744	43.595
ENSMUSG00000035458	Tnni3	0	-0.981213	0.00318495	2.58577	0.00026011	85	60	90	81	30	16	29	33	9.313	7.203	10.003	8.45	4.728	3.718	3.897	3.909
ENSMUSG00000046676	Lce1l	0	1.47952	0.00319315	1.00051	0.000261151	8	11	10	14	25	17	18	23	0.877	1.321	1.111	1.46	3.94	3.95	2.419	2.725
ENSMUSG00000105490	4933438B17Rik	0	2.3601	0.00319315	-0.152643	0.00026108	3	4	2	4	8	12	20	12	0.329	0.48	0.222	0.417	1.261	2.789	2.688	1.422
ENSMUSG00000004347	Pde1c	0	0.675341	0.00319464	3.93427	0.00026146	118	111	106	115	135	77	119	164	12.928	13.325	11.781	11.997	21.276	17.893	15.993	19.428
ENSMUSG00000040258	Nxph4	0	-2.67744	0.00319484	0.731661	0.000261661	74	27	39	26	3	4	5	3	8.108	3.241	4.335	2.712	0.473	0.93	0.672	0.355
ENSMUSG00000097075	D830044I16Rik	0	-1.7342	0.00319832	1.10886	0.000262133	42	38	29	36	10	4	11	5	4.602	4.562	3.223	3.755	1.576	0.93	1.478	0.592
ENSMUSG00000106820	D5Ertd605e	0	-1.2596	0.00321623	2.44357	0.000263975	95	80	61	76	17	19	32	21	10.409	9.604	6.78	7.928	2.679	4.415	4.301	2.488
ENSMUSG00000110981	AC160966.1	0	-2.68957	0.0032245	0.430771	0.00026503	19	44	28	41	1	3	3	6	2.082	5.282	3.112	4.277	0.158	0.697	0.403	0.711
ENSMUSG00000000881	Dlg3	0	0.808595	0.00323904	3.25033	0.000266615	79	59	62	66	91	57	85	85	8.656	7.083	6.891	6.885	14.342	13.246	11.423	10.069
ENSMUSG00000028973	Abcb8	0	-0.868146	0.00323904	3.76055	0.000266473	138	183	206	156	72	49	62	69	15.12	21.968	22.896	16.274	11.347	11.387	8.332	8.174
ENSMUSG00000078695	Cisd3	0	-0.760526	0.00323904	4.73705	0.000266791	297	238	377	408	129	80	151	166	32.54	28.571	41.901	42.562	20.331	18.59	20.293	19.665
ENSMUSG00000021466	Ptch1	0	0.852901	0.00326821	3.45429	0.000269384	86	62	87	67	111	74	92	95	9.422	7.443	9.669	6.989	17.494	17.196	12.364	11.254
ENSMUSG00000097850	4631405K08Rik	0	-3.58784	0.0032773	-0.875998	0.000270706	25	9	28	13	1	0	0	2	2.739	1.08	3.112	1.356	0.158	0	0	0.237
ENSMUSG00000071076	Jund	0	0.655135	0.0033137	5.96821	0.000274099	420	397	509	533	425	446	450	682	46.017	47.658	56.572	55.601	66.982	103.641	60.476	80.792
ENSMUSG00000073700	Klhl21	0	-0.654238	0.00332088	5.39107	0.000275466	490	535	544	395	207	166	224	246	53.686	64.224	60.462	41.205	32.624	38.575	30.104	29.142
ENSMUSG00000068349	Gml	0	-1.34347	0.00332088	2.06461	0.000275401	66	46	66	67	11	15	27	15	7.231	5.522	7.335	6.989	1.734	3.486	3.629	1.777
ENSMUSG00000111753	AC115300.1	0	0.909831	0.00332203	3.41412	0.000275755	82	73	71	60	79	87	106	96	8.984	8.763	7.891	6.259	12.451	20.217	14.245	11.373
ENSMUSG00000037106	Fer1l6	0	-1.68267	0.00332371	1.3465	0.000276088	41	47	46	32	6	12	6	12	4.492	5.642	5.113	3.338	0.946	2.789	0.806	1.422
ENSMUSG00000020023	Tmcc3	0	0.948715	0.00333553	4.50523	0.000277264	116	180	137	179	198	189	153	265	12.709	21.608	15.227	18.673	31.206	43.92	20.562	31.393
ENSMUSG00000035048	Anapc13	0	-0.599072	0.00334239	8.26598	0.00027803	4457	3030	3672	3091	1879	1081	1552	1873	488.324	363.738	408.118	322.446	296.137	251.202	208.576	221.883
ENSMUSG00000022197	Pdzd2	0	-0.741233	0.00334424	4.80964	0.000278378	314	365	316	339	159	123	134	131	34.403	43.817	35.121	35.364	25.059	28.583	18.008	15.519
ENSMUSG00000037101	Ttc29	0	-1.01309	0.00334795	3.24809	0.000279077	152	98	118	141	57	22	51	44	16.654	11.764	13.115	14.709	8.983	5.112	6.854	5.212
ENSMUSG00000083378	Gm13196	0	2.31704	0.00335931	-0.147783	0.000280415	1	4	4	6	13	8	17	12	0.11	0.48	0.445	0.626	2.049	1.859	2.285	1.422
ENSMUSG00000030069	Prok2	0	1.72457	0.00336234	0.611677	0.000280864	10	10	4	7	17	13	19	19	1.096	1.2	0.445	0.73	2.679	3.021	2.553	2.251
ENSMUSG00000030966	Trim21	0	-1.49893	0.00337534	1.02259	0.000282147	31	30	35	30	6	5	6	13	3.396	3.601	3.89	3.13	0.946	1.162	0.806	1.54
ENSMUSG00000020598	Nrcam	0	1.80768	0.00338802	1.48973	0.000283996	8	9	17	27	22	20	41	58	0.877	1.08	1.889	2.817	3.467	4.648	5.51	6.871
ENSMUSG00000015305	Sash1	0	0.712277	0.00340242	4.18471	0.000285402	110	142	122	157	151	108	138	194	12.052	17.046	13.559	16.378	23.798	25.097	18.546	22.982
ENSMUSG00000027245	Hypk	0	-0.690409	0.00340307	6.75892	0.000285654	1330	1247	1077	1502	426	377	574	856	145.719	149.697	119.701	156.685	67.139	87.607	77.141	101.405
ENSMUSG00000028557	Rnf11	0	0.889609	0.00341492	5.75955	0.000286847	309	361	347	491	415	278	435	866	33.855	43.336	38.567	51.22	65.406	64.601	58.46	102.59
ENSMUSG00000040466	Blvrb	0	1.01581	0.00341619	6.28447	0.000287154	399	467	497	734	555	402	732	1371	43.716	56.061	55.238	76.569	87.47	93.416	98.375	162.414
ENSMUSG00000032400	Zwilch	0	0.7888	0.0034216	5.5781	0.000287808	334	351	327	329	469	335	460	331	36.594	42.136	36.344	34.321	73.916	77.847	61.82	39.212
ENSMUSG00000019235	Rps6kl1	0	2.75499	0.00342591	0.461742	0.00028837	2	13	4	3	20	35	21	17	0.219	1.561	0.445	0.313	3.152	8.133	2.822	2.014
ENSMUSG00000056501	Cebpb	0	1.18034	0.00342715	3.75397	0.000288673	62	102	72	110	123	67	118	243	6.793	12.245	8.002	11.475	19.385	15.569	15.858	28.787
ENSMUSG00000019810	Fuca2	0	0.930108	0.00344949	3.74337	0.000291049	72	82	89	127	112	69	114	190	7.889	9.844	9.892	13.248	17.652	16.034	15.321	22.508
ENSMUSG00000092600	Gm20442	0	1.4242	0.00344949	2.31355	0.000291158	35	18	40	24	76	23	64	55	3.835	2.161	4.446	2.504	11.978	5.345	8.601	6.516
ENSMUSG00000029053	Prkcz	0	0.85285	0.00345055	3.87171	0.000291557	89	111	112	90	128	104	150	115	9.751	13.325	12.448	9.389	20.173	24.167	20.159	13.623
ENSMUSG00000020865	Abcc3	0	-1.58275	0.00345055	1.79821	0.000291851	70	49	56	58	14	3	17	23	7.669	5.882	6.224	6.05	2.206	0.697	2.285	2.725
ENSMUSG00000102713	Gm29994	0	2.07846	0.00345055	0.0397841	0.000291738	3	6	3	5	12	13	16	11	0.329	0.72	0.333	0.522	1.891	3.021	2.15	1.303
ENSMUSG00000025184	R3hcc1l	0	-0.603447	0.00345472	5.0331	0.000292404	377	349	386	396	159	98	226	206	41.305	41.896	42.901	41.31	25.059	22.773	30.372	24.404
ENSMUSG00000019848	Popdc3	0	1.08299	0.00348718	2.3954	0.000295964	26	41	38	29	40	42	52	58	2.849	4.922	4.223	3.025	6.304	9.76	6.988	6.871
ENSMUSG00000004952	Rasa4	0	1.02388	0.00349765	3.10281	0.000297572	42	64	52	69	62	56	76	123	4.602	7.683	5.779	7.198	9.771	13.013	10.214	14.571
ENSMUSG00000034858	Fam214a	0	0.62124	0.00349765	4.43636	0.000297668	155	181	167	146	182	121	175	201	16.982	21.728	18.561	15.23	28.684	28.118	23.519	23.811
ENSMUSG00000105985	Gm42993	0	-1.68595	0.00351357	1.09473	0.000299227	32	33	38	34	10	7	9	4	3.506	3.962	4.223	3.547	1.576	1.627	1.21	0.474
ENSMUSG00000038700	Hoxb5	0	-0.828194	0.00354312	3.56925	0.000302681	155	132	182	123	64	39	55	67	16.982	15.846	20.228	12.831	10.087	9.063	7.392	7.937
ENSMUSG00000024587	Nars	0	0.725805	0.00354312	8.67743	0.000302776	2789	2328	2836	4145	2759	2170	3822	5077	305.572	279.466	315.203	432.397	434.828	504.262	513.644	601.441
ENSMUSG00000020396	Nefh	0	-0.941071	0.00355025	3.4942	0.000303701	155	128	150	142	54	38	76	42	16.982	15.366	16.672	14.813	8.511	8.83	10.214	4.975
ENSMUSG00000031262	Cenpi	0	-0.816736	0.00355829	3.73155	0.000304694	163	157	174	158	85	41	72	59	17.859	18.847	19.339	16.482	13.396	9.528	9.676	6.989
ENSMUSG00000027478	Dnmt3b	0	-0.755647	0.00356002	4.56273	0.00030505	285	289	278	276	142	104	93	123	31.226	34.693	30.898	28.792	22.38	24.167	12.498	14.571
ENSMUSG00000028793	Rnf19b	0	0.690508	0.00356961	4.07878	0.000306621	119	118	111	146	115	108	144	178	13.038	14.165	12.337	15.23	18.124	25.097	19.352	21.087
ENSMUSG00000041625	Ggact	0	-0.679915	0.00356961	4.11535	0.000306489	192	194	218	208	105	64	75	104	21.036	23.289	24.229	21.698	16.548	14.872	10.079	12.32
ENSMUSG00000034883	Lrr1	0	-0.944659	0.00357271	3.99641	0.000307178	264	161	241	174	88	43	90	75	28.925	19.327	26.786	18.151	13.869	9.992	12.095	8.885
ENSMUSG00000079011	Gm11033	0	0.789138	0.00358299	4.80728	0.00030827	175	249	194	177	242	183	282	223	19.174	29.891	21.562	18.464	38.14	42.525	37.898	26.417
ENSMUSG00000028195	Cyr61	0	0.844001	0.00358697	6.46163	0.000308822	476	691	556	755	674	667	596	1100	52.152	82.951	61.796	78.76	106.225	154.997	80.097	130.31
ENSMUSG00000096727	Psmb9	0	0.755964	0.00358798	3.98821	0.000309118	130	98	134	96	158	81	139	150	14.243	11.764	14.893	10.014	24.901	18.823	18.68	17.77
ENSMUSG00000043614	Vps37d	0	1.49273	0.00359565	1.60252	0.000310297	15	18	29	9	38	21	33	36	1.643	2.161	3.223	0.939	5.989	4.88	4.435	4.265
ENSMUSG00000049739	Zfp646	0	-0.904173	0.00359565	3.68431	0.000310317	141	186	182	151	44	40	75	84	15.448	22.328	20.228	15.752	6.935	9.295	10.079	9.951
ENSMUSG00000020085	Aifm2	0	0.649779	0.00359565	4.22529	0.000310501	127	159	141	128	148	109	161	173	13.915	19.087	15.671	13.353	23.325	25.329	21.637	20.494
ENSMUSG00000033416	Gucd1	0	-0.730137	0.00360826	3.80947	0.000311915	189	150	176	158	63	45	90	80	20.707	18.007	19.561	16.482	9.929	10.457	12.095	9.477
ENSMUSG00000015335	Zdhhc12	0	-0.5904	0.00361439	4.73747	0.000313078	329	272	317	307	131	85	144	202	36.046	32.652	35.232	32.026	20.646	19.752	19.352	23.93
ENSMUSG00000085183	Gm12603	0	-2.31357	0.00361651	0.0314497	0.000313472	23	17	17	24	4	4	1	2	2.52	2.041	1.889	2.504	0.63	0.93	0.134	0.237
ENSMUSG00000016984	Etaa1	0	-0.68485	0.00362065	5.52718	0.000314041	631	406	540	629	262	143	282	247	69.134	48.738	60.017	65.616	41.292	33.23	37.898	29.261
ENSMUSG00000030541	Idh2	0	0.844968	0.00363638	4.59157	0.000316041	138	189	143	213	177	129	211	328	15.12	22.689	15.894	22.22	27.896	29.977	28.357	38.856
ENSMUSG00000032500	Dclk3	0	-2.21334	0.00364137	-0.232288	0.000316687	15	18	16	18	3	1	1	4	1.643	2.161	1.778	1.878	0.473	0.232	0.134	0.474
ENSMUSG00000031966	Glb1l3	0	-1.68576	0.00365164	0.741629	0.000318372	35	26	22	28	4	4	7	7	3.835	3.121	2.445	2.921	0.63	0.93	0.941	0.829
ENSMUSG00000075588	Hoxb2	0	-0.865706	0.00366841	3.27291	0.000320107	134	95	145	115	47	32	40	63	14.681	11.404	16.116	11.997	7.407	7.436	5.376	7.463
ENSMUSG00000020111	Micu1	0	0.978998	0.00369099	4.84316	0.000322508	129	183	196	282	210	176	248	425	14.134	21.968	21.784	29.418	33.097	40.899	33.329	50.347
ENSMUSG00000048920	Fkrp	0	-0.89758	0.00369688	3.0882	0.000323238	107	102	99	124	36	29	33	62	11.723	12.245	11.003	12.935	5.674	6.739	4.435	7.345
ENSMUSG00000004054	Map3k11	0	-0.823267	0.00370289	4.28941	0.000323978	196	248	290	236	121	65	99	90	21.474	29.771	32.232	24.619	19.07	15.105	13.305	10.662
ENSMUSG00000020439	Smtn	0	-0.865182	0.00371125	3.87791	0.000325143	181	204	164	185	70	51	95	62	19.831	24.489	18.228	19.299	11.032	11.851	12.767	7.345
ENSMUSG00000051769	Wfdc15a	0	-0.761021	0.00371732	5.21541	0.000327703	562	333	520	415	228	120	180	202	61.575	39.975	57.795	43.292	35.934	27.885	24.19	23.93
ENSMUSG00000044006	Cilp2	0	-0.882622	0.00371732	3.01935	0.000327102	99	94	106	104	38	32	46	34	10.847	11.284	11.781	10.849	5.989	7.436	6.182	4.028
ENSMUSG00000035790	Cep19	0	-0.592488	0.00371732	4.14717	0.000327961	195	183	221	210	90	62	104	110	21.365	21.968	24.563	21.907	14.184	14.407	13.977	13.031
ENSMUSG00000024222	Fkbp5	0	-0.635651	0.00371732	5.30574	0.000326635	492	411	449	500	179	115	224	317	53.905	49.339	49.903	52.159	28.211	26.724	30.104	37.553
ENSMUSG00000038781	Stap2	0	1.23722	0.00371732	1.59813	0.000327884	21	13	17	21	36	21	32	28	2.301	1.561	1.889	2.191	5.674	4.88	4.301	3.317
ENSMUSG00000022863	Btg3	0	1.69405	0.00375308	0.535155	0.000332305	7	5	9	7	18	16	12	19	0.767	0.6	1	0.73	2.837	3.718	1.613	2.251
ENSMUSG00000071711	Mpst	0	1.92943	0.00376413	0.560957	0.000333722	5	11	7	5	12	11	19	34	0.548	1.321	0.778	0.522	1.891	2.556	2.553	4.028
ENSMUSG00000031626	Sorbs2	0	-1.16009	0.00376735	4.13221	0.000334227	206	278	177	340	80	62	54	105	22.57	33.373	19.672	35.468	12.608	14.407	7.257	12.439
ENSMUSG00000048988	Elfn1	0	-1.4698	0.00380225	2.28158	0.000338209	63	91	59	85	26	17	20	12	6.902	10.924	6.557	8.867	4.098	3.95	2.688	1.422
ENSMUSG00000088025	Rprl3	0	1.79353	0.0038077	1.41741	0.000339169	13	7	17	16	43	24	43	21	1.424	0.84	1.889	1.669	6.777	5.577	5.779	2.488
ENSMUSG00000020719	Ddx5	0	-0.708794	0.0038077	8.63785	0.000339359	6842	3820	4735	4044	2111	1396	2280	2117	749.632	458.574	526.264	421.861	332.701	324.401	306.412	250.788
ENSMUSG00000097413	A830052D11Rik	0	-1.04499	0.0038077	2.55802	0.000339252	85	70	82	81	35	11	28	34	9.313	8.403	9.114	8.45	5.516	2.556	3.763	4.028
ENSMUSG00000041025	Iffo2	0	-0.614258	0.0038639	4.53584	0.000345024	233	278	293	265	107	86	129	154	25.528	33.373	32.565	27.644	16.864	19.985	17.336	18.243
ENSMUSG00000032577	Mapkapk3	0	0.653372	0.0038639	4.04844	0.000345043	110	137	121	122	144	91	139	151	12.052	16.446	13.448	12.727	22.695	21.146	18.68	17.888
ENSMUSG00000028681	Ptch2	0	-1.48526	0.00387781	1.85581	0.000346511	65	46	66	54	24	4	16	16	7.122	5.522	7.335	5.633	3.782	0.93	2.15	1.895
ENSMUSG00000002274	Metrn	0	-0.764459	0.00388993	4.13966	0.000347821	219	173	225	244	75	61	76	140	23.994	20.768	25.007	25.454	11.82	14.175	10.214	16.585
ENSMUSG00000007891	Ctsd	0	0.667931	0.00391802	8.54934	0.000350561	2500	2897	2602	3076	2321	2066	3206	4890	273.908	347.772	289.195	320.881	365.798	480.095	430.859	579.288
ENSMUSG00000022468	Endou	0	1.61703	0.00393015	0.925129	0.000352791	8	11	8	11	21	22	23	17	0.877	1.321	0.889	1.147	3.31	5.112	3.091	2.014
ENSMUSG00000032897	Nfyc	0	0.668604	0.00393083	5.69764	0.000353081	419	358	420	331	446	342	481	383	45.907	42.976	46.68	34.529	70.291	79.474	64.642	45.372
ENSMUSG00000025723	Nmb	0	-0.865206	0.00393669	4.50584	0.000353836	304	251	376	229	141	64	117	112	33.307	30.131	41.79	23.889	22.222	14.872	15.724	13.268
ENSMUSG00000005374	Tbl2	0	0.589386	0.00394311	5.4918	0.000354873	337	330	386	309	383	258	412	346	36.923	39.615	42.901	32.234	60.362	59.954	55.369	40.988
ENSMUSG00000022426	Josd1	0	0.612669	0.00394311	5.08763	0.0003547	294	261	225	241	252	226	261	320	32.212	31.332	25.007	25.141	39.716	52.518	35.076	37.908
ENSMUSG00000029591	Ung	0	-0.692583	0.00395291	5.97768	0.000355986	837	634	841	677	407	220	352	291	91.705	76.109	93.472	70.623	64.145	51.123	47.306	34.473
ENSMUSG00000104861	3110039M20Rik	0	-1.19875	0.00396173	4.54835	0.000357241	254	294	291	542	75	77	83	174	27.829	35.293	32.343	56.54	11.82	17.893	11.154	20.613
ENSMUSG00000046668	Cxxc5	0	-0.604361	0.00396422	6.09136	0.000357697	832	677	796	806	417	300	336	343	91.157	81.271	88.47	84.08	65.721	69.714	45.156	40.633
ENSMUSG00000036615	Rfxap	0	0.590843	0.00396806	4.32332	0.000358274	145	136	174	154	168	95	170	197	15.887	16.326	19.339	16.065	26.477	22.076	22.847	23.337
ENSMUSG00000017830	Dhx58	0	-0.934603	0.00397373	3.18972	0.000359018	146	107	109	104	46	38	38	43	15.996	12.845	12.115	10.849	7.25	8.83	5.107	5.094
ENSMUSG00000048756	Foxo3	0	0.586014	0.0040075	5.44466	0.000362303	365	327	337	289	363	283	312	386	39.991	39.255	37.455	30.148	57.21	65.763	41.93	45.727
ENSMUSG00000054434	Tmem120b	0	0.801131	0.00404153	3.42162	0.00036585	76	84	71	71	81	56	119	107	8.327	10.084	7.891	7.407	12.766	13.013	15.993	12.676
ENSMUSG00000097617	Gm10687	0	-1.75964	0.00404677	0.688589	0.00036656	30	25	29	26	5	3	3	12	3.287	3.001	3.223	2.712	0.788	0.697	0.403	1.422
ENSMUSG00000019920	Lims1	0	0.635879	0.00407342	6.90208	0.000369686	764	938	848	1037	773	695	947	1462	83.706	112.603	94.25	108.177	121.828	161.503	127.269	173.194
ENSMUSG00000020185	E2f7	0	-1.10106	0.00409034	2.19238	0.000371697	73	48	72	55	20	17	18	22	7.998	5.762	8.002	5.737	3.152	3.95	2.419	2.606
ENSMUSG00000006360	Crip1	0	-1.17468	0.00410167	6.78592	0.000373205	1307	1095	1668	2460	375	212	577	912	143.199	131.45	185.387	256.621	59.101	49.264	77.544	108.039
ENSMUSG00000002763	Pex6	0	-0.795379	0.00410377	3.18015	0.000373635	104	109	115	118	38	26	50	63	11.395	13.085	12.781	12.309	5.989	6.042	6.72	7.463
ENSMUSG00000036770	Stpg3	0	-2.8553	0.004105	-1.81542	0.000374551	9	6	7	5	0	0	1	0	0.986	0.72	0.778	0.522	0	0	0.134	0
ENSMUSG00000032802	Srxn1	0	1.00341	0.004105	4.74079	0.000374058	172	144	183	217	193	126	249	483	18.845	17.287	20.339	22.637	30.418	29.28	33.463	57.218
ENSMUSG00000097042	Gm17491	0	1.41738	0.00411039	1.67494	0.000375435	21	10	21	22	50	17	34	36	2.301	1.2	2.334	2.295	7.88	3.95	4.569	4.265
ENSMUSG00000025217	Btrc	0	0.63973	0.00411899	4.7511	0.00037646	167	230	226	184	197	159	230	265	18.297	27.61	25.118	19.194	31.048	36.948	30.91	31.393
ENSMUSG00000051224	Tceanc	0	-0.701393	0.0041198	4.03503	0.000376775	224	163	220	176	88	55	78	106	24.542	19.567	24.452	18.36	13.869	12.781	10.483	12.557
ENSMUSG00000027331	Knstrn	0	-0.767961	0.00412374	5.47137	0.000377615	599	412	610	544	293	148	243	193	65.628	49.459	67.797	56.749	46.178	34.392	32.657	22.864
ENSMUSG00000032590	Apeh	0	-0.926982	0.00412374	3.38113	0.000377505	132	145	114	150	39	29	49	81	14.462	17.407	12.67	15.648	6.147	6.739	6.585	9.596
ENSMUSG00000097195	Snhg5	0	0.611954	0.00412668	7.06429	0.000378125	1054	968	1038	971	1104	545	1363	1367	115.48	116.204	115.367	101.292	173.994	126.646	183.176	161.94
ENSMUSG00000091264	Smim13	0	0.585288	0.00416223	4.13982	0.000381625	122	122	139	152	142	96	138	172	13.367	14.646	15.449	15.856	22.38	22.308	18.546	20.376
ENSMUSG00000021194	Chga	0	-1.94447	0.00418377	0.547278	0.000383843	20	30	29	24	3	6	6	3	2.191	3.601	3.223	2.504	0.473	1.394	0.806	0.355
ENSMUSG00000034201	Gas2l1	0	-0.655128	0.0041992	5.04501	0.000385503	351	408	351	426	168	143	141	215	38.457	48.979	39.011	44.439	26.477	33.23	18.949	25.47
ENSMUSG00000022602	Arc	0	-1.22541	0.00420002	2.07405	0.000385823	46	64	72	55	20	16	16	16	5.04	7.683	8.002	5.737	3.152	3.718	2.15	1.895
ENSMUSG00000022244	Amacr	0	-0.740608	0.00420884	3.69089	0.000386879	165	160	139	154	72	48	56	76	18.078	19.207	15.449	16.065	11.347	11.154	7.526	9.003
ENSMUSG00000025105	Bnc1	0	-0.618115	0.00421182	4.84407	0.000387644	290	349	365	315	162	117	142	163	31.773	41.896	40.567	32.86	25.532	27.188	19.084	19.31
ENSMUSG00000074671	Tspyl3	0	-1.90165	0.00421536	0.615137	0.000388461	29	32	26	25	8	1	5	7	3.177	3.841	2.89	2.608	1.261	0.232	0.672	0.829
ENSMUSG00000002477	Snrpd1	0	-0.596996	0.00422774	6.84046	0.000390094	1589	992	1345	1397	649	346	698	717	174.096	119.085	149.488	145.732	102.285	80.403	93.805	84.939
ENSMUSG00000021240	Abcd4	0	1.22298	0.00425144	2.18237	0.000392776	25	31	31	24	38	24	41	83	2.739	3.721	3.445	2.504	5.989	5.577	5.51	9.832
ENSMUSG00000033068	Entpd6	0	-0.594018	0.00426283	5.89371	0.000394077	690	655	779	595	323	220	383	305	75.599	78.63	86.581	62.069	50.906	51.123	51.472	36.131
ENSMUSG00000035560	Wdr20rt	0	-1.39029	0.00427159	1.68898	0.000395384	49	37	60	48	10	8	23	11	5.369	4.442	6.669	5.007	1.576	1.859	3.091	1.303
ENSMUSG00000054277	Arfgap3	0	0.603976	0.00427159	5.13263	0.000395194	236	244	263	320	270	202	244	394	25.857	29.291	29.231	33.382	42.553	46.941	32.792	46.675
ENSMUSG00000025510	Cd151	0	0.611805	0.00427183	6.28765	0.000395655	529	566	617	648	519	387	647	996	57.959	67.946	68.575	67.598	81.796	89.931	86.951	117.99
ENSMUSG00000044820	AY074887	0	1.38084	0.0042731	4.11711	0.000396022	94	104	127	75	237	142	255	112	10.299	12.485	14.115	7.824	37.352	32.998	34.27	13.268
ENSMUSG00000026701	Prdx6	0	0.613224	0.00427336	7.7558	0.000396294	1390	1612	1573	1968	1551	1084	1688	2714	152.293	193.513	174.829	205.297	244.443	251.899	226.853	321.511
ENSMUSG00000097166	9330179D12Rik	0	-1.95234	0.00427496	0.237088	0.000396692	19	22	20	21	5	4	3	2	2.082	2.641	2.223	2.191	0.788	0.93	0.403	0.237
ENSMUSG00000016626	Nlrp14	0	-1.50799	0.00430494	1.54459	0.000399724	50	47	53	32	13	8	14	8	5.478	5.642	5.891	3.338	2.049	1.859	1.881	0.948
ENSMUSG00000029426	Scarb2	0	0.707383	0.00432153	4.9312	0.000402021	200	209	206	283	208	167	250	392	21.913	25.09	22.896	29.522	32.782	38.807	33.598	46.438
ENSMUSG00000037791	Phf12	0	-0.608747	0.00433573	4.68302	0.000403846	250	264	342	325	127	106	138	153	27.391	31.692	38.011	33.903	20.016	24.632	18.546	18.125
ENSMUSG00000025572	Tmc6	0	-0.700529	0.00433949	4.42481	0.000404449	276	259	257	219	99	99	99	127	30.239	31.092	28.564	22.846	15.603	23.006	13.305	15.045
ENSMUSG00000040302	Rbm48	0	0.591205	0.0043457	6.17801	0.000405281	621	434	632	526	615	378	698	580	68.039	52.1	70.243	54.871	96.926	87.839	93.805	68.709
ENSMUSG00000040511	Pvr	0	1.09375	0.00434911	3.96182	0.000405853	78	108	88	132	145	92	107	270	8.546	12.965	9.781	13.77	22.853	21.379	14.38	31.985
ENSMUSG00000089775	Gm16270	0	-1.14535	0.00435787	2.55708	0.000406924	80	65	104	82	39	11	27	28	8.765	7.803	11.559	8.554	6.147	2.556	3.629	3.317
ENSMUSG00000048878	Hexim1	0	-1.10995	0.00437556	2.26199	0.000408831	64	55	86	61	25	11	18	30	7.012	6.603	9.558	6.363	3.94	2.556	2.419	3.554
ENSMUSG00000048450	Msx1	0	-1.87441	0.00438171	0.898765	0.000409661	32	28	46	26	11	5	3	6	3.506	3.361	5.113	2.712	1.734	1.162	0.403	0.711
ENSMUSG00000114883	CT025689.6	0	1.58061	0.00438894	1.02467	0.000410848	9	14	10	9	16	21	31	21	0.986	1.681	1.111	0.939	2.522	4.88	4.166	2.488
ENSMUSG00000021087	Rtn1	0	-0.801045	0.00440688	3.80069	0.000413037	195	177	160	148	76	55	68	66	21.365	21.248	17.783	15.439	11.978	12.781	9.139	7.819
ENSMUSG00000075470	Alg10b	0	0.832432	0.00440688	3.01178	0.000413393	59	46	70	51	75	41	80	79	6.464	5.522	7.78	5.32	11.82	9.528	10.751	9.359
ENSMUSG00000066170	E230001N04Rik	0	-1.30756	0.00441299	1.91618	0.000414642	50	65	60	47	15	8	25	14	5.478	7.803	6.669	4.903	2.364	1.859	3.36	1.658
ENSMUSG00000031383	Dusp9	0	-0.616524	0.00443687	5.51822	0.000417144	544	542	605	426	258	178	241	257	59.602	65.065	67.242	44.439	40.662	41.363	32.388	30.445
ENSMUSG00000034175	Rhbdd3	0	-0.673016	0.00447845	3.79312	0.000421575	175	142	177	161	75	41	71	95	19.174	17.046	19.672	16.795	11.82	9.528	9.542	11.254
ENSMUSG00000032744	Heyl	0	-2.80171	0.0044962	-1.44983	0.000423769	11	6	11	7	1	0	0	1	1.205	0.72	1.223	0.73	0.158	0	0	0.118
ENSMUSG00000103570	C630004M23Rik	0	1.12994	0.00450094	1.86054	0.000424479	23	16	28	23	39	26	38	32	2.52	1.921	3.112	2.399	6.147	6.042	5.107	3.791
ENSMUSG00000063760	Rnf217	0	0.767262	0.0045069	3.41684	0.000425303	84	72	66	83	104	52	100	101	9.203	8.643	7.335	8.658	16.391	12.084	13.439	11.965
ENSMUSG00000001741	Il16	0	-2.84017	0.00451926	-0.0810713	0.000426733	18	29	25	23	0	1	6	4	1.972	3.481	2.779	2.399	0	0.232	0.806	0.474
ENSMUSG00000048478	Spata33	0	-0.6733	0.00452341	4.80834	0.000427388	399	277	332	324	160	77	173	165	43.716	33.253	36.9	33.799	25.217	17.893	23.25	19.547
ENSMUSG00000040046	Tph1	0	2.13555	0.00456107	0.286619	0.000431477	5	11	2	5	22	10	18	14	0.548	1.321	0.222	0.522	3.467	2.324	2.419	1.658
ENSMUSG00000030001	Figla	0	0.69873	0.0046033	5.48272	0.000436009	327	373	377	243	364	271	423	381	35.827	44.777	41.901	25.349	57.368	62.975	56.848	45.135
ENSMUSG00000059588	Calcrl	0	1.63628	0.00461412	2.02463	0.000438143	15	16	25	33	32	31	36	103	1.643	1.921	2.779	3.442	5.043	7.204	4.838	12.202
ENSMUSG00000050379	2006-09-01	0	-0.900888	0.00461412	4.3234	0.000439301	333	179	291	243	121	53	86	121	36.485	21.488	32.343	25.349	19.07	12.316	11.558	14.334
ENSMUSG00000049764	Zfp280b	0	-0.735496	0.00461412	3.50025	0.00043919	129	128	147	134	67	42	56	56	14.134	15.366	16.338	13.979	10.559	9.76	7.526	6.634
ENSMUSG00000031972	Acta1	0	1.24782	0.00465173	3.4144	0.000443603	57	99	47	60	113	111	72	124	6.245	11.885	5.224	6.259	17.809	25.794	9.676	14.69
ENSMUSG00000022453	Naga	0	1.34543	0.00465173	2.50825	0.000443633	25	41	23	51	53	33	50	106	2.739	4.922	2.556	5.32	8.353	7.669	6.72	12.557
ENSMUSG00000097440	Gm6277	0	1.96064	0.00465473	0.256841	0.000444405	2	7	9	5	16	12	12	18	0.219	0.84	1	0.522	2.522	2.789	1.613	2.132
ENSMUSG00000047843	Bri3	0	0.646468	0.00466122	3.64155	0.000445568	87	90	94	98	101	72	93	130	9.532	10.804	10.447	10.223	15.918	16.731	12.498	15.4
ENSMUSG00000085315	A430018G15Rik	0	-0.646436	0.00466124	5.15109	0.000445842	416	456	385	385	175	155	206	179	45.578	54.741	42.79	40.162	27.581	36.019	27.685	21.205
ENSMUSG00000048905	4930539E08Rik	0	-1.26697	0.00466127	2.04873	0.000446116	71	59	53	51	15	17	22	13	7.779	7.083	5.891	5.32	2.364	3.95	2.957	1.54
ENSMUSG00000020657	Dnajc27	0	0.749574	0.00468772	3.97025	0.000449575	114	97	144	95	144	106	127	135	12.49	11.644	16.005	9.91	22.695	24.632	17.068	15.993
ENSMUSG00000036086	Zranb3	0	-0.838068	0.0046922	3.57102	0.000450442	157	121	153	154	59	46	73	48	17.201	14.526	17.005	16.065	9.299	10.689	9.811	5.686
ENSMUSG00000003546	Klc4	0	0.716644	0.00472456	4.65437	0.000453824	178	201	212	143	228	152	230	206	19.502	24.129	23.562	14.917	35.934	35.322	30.91	24.404
ENSMUSG00000024691	Fam111a	0	-0.908801	0.00473382	3.52171	0.000455265	168	101	141	187	50	39	50	74	18.407	12.125	15.671	19.507	7.88	9.063	6.72	8.766
ENSMUSG00000061898	Rbak	0	-0.819296	0.00473684	3.14907	0.000455832	100	90	127	122	41	29	54	45	10.956	10.804	14.115	12.727	6.462	6.739	7.257	5.331
ENSMUSG00000097013	Gm26710	0	1.14237	0.00476242	1.94958	0.000459136	17	26	28	24	36	35	34	38	1.863	3.121	3.112	2.504	5.674	8.133	4.569	4.502
ENSMUSG00000049624	Slc17a5	0	0.600163	0.00476242	3.86474	0.000459403	110	101	115	112	103	82	130	140	12.052	12.125	12.781	11.684	16.233	19.055	17.471	16.585
ENSMUSG00000025934	Gsta3	0	-0.826946	0.00477304	3.25466	0.000460861	134	102	103	139	49	26	52	56	14.681	12.245	11.448	14.5	7.723	6.042	6.988	6.634
ENSMUSG00000022788	Fgd4	0	0.80676	0.00477304	2.67092	0.000460983	41	40	52	45	56	35	59	63	4.492	4.802	5.779	4.694	8.826	8.133	7.929	7.463
ENSMUSG00000106415	Gm42893	0	-1.44521	0.00478539	1.08144	0.000463045	32	32	33	33	8	3	13	9	3.506	3.841	3.668	3.442	1.261	0.697	1.747	1.066
ENSMUSG00000033735	Spr	0	-0.630589	0.00478539	4.74892	0.000463292	289	333	283	346	118	94	146	197	31.664	39.975	31.454	36.094	18.597	21.844	19.621	23.337
ENSMUSG00000044250	Pced1b	0	-0.763661	0.00479916	4.30077	0.000464903	243	272	240	197	102	79	105	94	26.624	32.652	26.674	20.551	16.076	18.358	14.111	11.136
ENSMUSG00000006390	Elovl1	0	0.672228	0.0047997	6.04912	0.000465499	414	477	493	581	435	371	515	877	45.359	57.262	54.794	60.609	68.558	86.213	69.212	103.893
ENSMUSG00000023262	Acy1	0	-0.59325	0.0047997	4.09801	0.000465516	208	184	195	193	100	61	88	104	22.789	22.088	21.673	20.133	15.76	14.175	11.826	12.32
ENSMUSG00000020495	Smg8	0	-0.713475	0.00481461	4.23638	0.000467523	255	178	243	231	118	55	86	122	27.939	21.368	27.008	24.097	18.597	12.781	11.558	14.453
ENSMUSG00000073152	Gm10475	0	1.13755	0.00484615	1.80463	0.000471149	28	25	19	16	33	21	37	39	3.068	3.001	2.112	1.669	5.201	4.88	4.972	4.62
ENSMUSG00000042699	Dhx9	0	-0.703856	0.00484979	5.84483	0.000472211	675	519	933	659	332	178	347	300	73.955	62.304	103.697	68.745	52.324	41.363	46.634	35.539
ENSMUSG00000020482	Ccdc117	0	0.61149	0.00484979	5.24709	0.000472351	313	286	318	230	347	218	291	333	34.293	34.333	35.344	23.993	54.688	50.659	39.108	39.448
ENSMUSG00000029166	Mapre3	0	0.674027	0.00487334	4.13731	0.000475496	121	136	117	142	129	117	128	190	13.257	16.326	13.004	14.813	20.331	27.188	17.202	22.508
ENSMUSG00000037104	Socs5	0	-0.790569	0.00488947	3.99223	0.000477355	170	153	267	204	78	52	76	102	18.626	18.367	29.675	21.281	12.293	12.084	10.214	12.083
ENSMUSG00000037580	Gch1	0	1.01368	0.00490407	2.60559	0.00047986	38	44	34	44	45	33	56	93	4.163	5.282	3.779	4.59	7.092	7.669	7.526	11.017
ENSMUSG00000097039	Pvt1	0	1.32543	0.00490407	3.92486	0.000479923	56	93	85	144	110	104	133	316	6.136	11.164	9.447	15.022	17.336	24.167	17.874	37.435
ENSMUSG00000042372	Dmrt3	0	-0.905934	0.00490643	3.12022	0.000480498	127	76	114	129	37	33	43	46	13.915	9.123	12.67	13.457	5.831	7.669	5.779	5.449
ENSMUSG00000025007	Aldh18a1	0	0.752224	0.00490643	4.62789	0.000480725	144	176	201	188	171	177	175	303	15.777	21.128	22.34	19.612	26.95	41.131	23.519	35.895
ENSMUSG00000074813	Gm14005	0	-0.934074	0.00491468	4.62091	0.00048182	240	252	356	465	94	78	116	173	26.295	30.251	39.567	48.508	14.815	18.126	15.589	20.494
ENSMUSG00000057411	Fam173a	0	-0.586908	0.00491921	5.55284	0.000482551	544	461	594	565	252	131	254	371	59.602	55.341	66.019	58.939	39.716	30.442	34.135	43.95
ENSMUSG00000051043	Gprc5c	0	-0.752472	0.00496332	3.99623	0.000487456	189	173	244	166	85	59	88	78	20.707	20.768	27.119	17.317	13.396	13.71	11.826	9.24
ENSMUSG00000020658	Efr3b	0	-0.933734	0.00496802	2.91791	0.000488207	79	103	99	103	29	35	32	41	8.656	12.365	11.003	10.745	4.571	8.133	4.301	4.857
ENSMUSG00000029627	Zkscan14	0	0.715907	0.00497562	3.88852	0.000489244	107	93	120	113	139	62	141	153	11.723	11.164	13.337	11.788	21.907	14.407	18.949	18.125
ENSMUSG00000037972	Snn	0	-0.641849	0.00499972	4.52834	0.00049221	262	240	254	328	124	70	114	170	28.706	28.811	28.23	34.216	19.543	16.267	15.321	20.139
ENSMUSG00000113136	AC133083.2	0	-3.21565	0.0050047	-1.63485	0.000493269	12	8	14	4	1	0	0	0	1.315	0.96	1.556	0.417	0.158	0	0	0
ENSMUSG00000051735	Rinl	0	-1.0562	0.00501529	3.62019	0.000494897	192	109	189	196	54	23	74	78	21.036	13.085	21.006	20.446	8.511	5.345	9.945	9.24
ENSMUSG00000051124	Gimap9	0	-1.09778	0.00503002	3.14622	0.000496644	95	168	98	132	37	28	42	44	10.409	20.168	10.892	13.77	5.831	6.507	5.644	5.212
ENSMUSG00000074217	2210011C24Rik	0	1.93218	0.0050336	1.08007	0.000497291	6	13	8	12	31	28	32	16	0.657	1.561	0.889	1.252	4.886	6.507	4.301	1.895
ENSMUSG00000071042	Rasgrp3	0	-2.00744	0.00504001	0.415238	0.000498217	29	27	15	29	5	3	3	4	3.177	3.241	1.667	3.025	0.788	0.697	0.403	0.474
ENSMUSG00000041120	Nbl1	0	0.757589	0.00505334	4.4838	0.000500069	133	178	133	207	164	133	181	268	14.572	21.368	14.782	21.594	25.847	30.906	24.325	31.748
ENSMUSG00000090470	Prr23a3	0	-1.57778	0.00505334	1.21683	0.000500124	37	44	43	26	11	5	10	7	4.054	5.282	4.779	2.712	1.734	1.162	1.344	0.829
ENSMUSG00000036528	Ppfibp2	0	-0.754291	0.00506273	3.86784	0.000501348	190	182	164	161	78	65	66	73	20.817	21.848	18.228	16.795	12.293	15.105	8.87	8.648
ENSMUSG00000028245	Nsmaf	0	-0.839695	0.0050706	5.35959	0.000503013	679	407	504	513	219	85	248	271	74.394	48.859	56.016	53.515	34.515	19.752	33.329	32.104
ENSMUSG00000113687	AC123705.3	0	2.05785	0.0050706	-0.390682	0.000502429	3	3	4	2	9	10	7	12	0.329	0.36	0.445	0.209	1.418	2.324	0.941	1.422
ENSMUSG00000029389	Ddx55	0	-0.652501	0.00509181	4.4583	0.000505711	239	200	314	277	105	89	123	125	26.186	24.009	34.899	28.896	16.548	20.682	16.53	14.808
ENSMUSG00000074865	Zfp934	0	-1.10542	0.00509181	2.21711	0.000505454	54	53	76	69	20	15	28	17	5.916	6.362	8.447	7.198	3.152	3.486	3.763	2.014
ENSMUSG00000004633	Chn2	0	-0.646324	0.00511259	3.67505	0.000508072	143	134	147	168	70	47	67	73	15.668	16.086	16.338	17.525	11.032	10.922	9.004	8.648
ENSMUSG00000021381	Barx1	0	-1.68587	0.00511764	0.863947	0.000508873	24	28	45	25	5	6	5	8	2.63	3.361	5.001	2.608	0.788	1.394	0.672	0.948
ENSMUSG00000026027	Stradb	0	0.598026	0.00514515	4.31851	0.000512507	128	141	169	167	154	111	149	212	14.024	16.926	18.783	17.421	24.271	25.794	20.024	25.114
ENSMUSG00000005958	Ephb3	0	-1.11503	0.00519306	2.186	0.000518187	71	56	74	52	16	10	26	28	7.779	6.723	8.225	5.425	2.522	2.324	3.494	3.317
ENSMUSG00000102687	Gm37219	0	1.10843	0.0052128	2.12123	0.000520763	24	24	34	26	30	38	51	43	2.63	2.881	3.779	2.712	4.728	8.83	6.854	5.094
ENSMUSG00000030851	Ldhc	0	-1.5921	0.00524231	0.637399	0.000524628	26	21	31	23	6	2	7	7	2.849	2.521	3.445	2.399	0.946	0.465	0.941	0.829
ENSMUSG00000025591	Tma16	0	0.679034	0.00524827	6.53121	0.00052553	732	557	596	860	725	696	626	907	80.2	66.865	66.241	89.713	114.263	161.736	84.129	107.447
ENSMUSG00000009108	Gnat2	0	-0.728289	0.00526508	4.94322	0.00052844	435	363	350	326	210	104	149	151	47.66	43.577	38.9	34.008	33.097	24.167	20.024	17.888
ENSMUSG00000046157	Tmem229b	0	-1.38442	0.00526508	1.52027	0.000528336	41	46	47	34	11	11	14	8	4.492	5.522	5.224	3.547	1.734	2.556	1.881	0.948
ENSMUSG00000042962	Gm5436	0	-0.809503	0.00526552	3.55493	0.000528825	174	123	127	154	47	47	69	61	19.064	14.766	14.115	16.065	7.407	10.922	9.273	7.226
ENSMUSG00000050996	Cetn1	0	-1.51303	0.00527758	1.76564	0.000530618	56	63	62	34	9	12	17	12	6.136	7.563	6.891	3.547	1.418	2.789	2.285	1.422
ENSMUSG00000097503	3110045C21Rik	0	-0.757643	0.00528259	3.3326	0.000531428	134	111	132	107	44	41	54	55	14.681	13.325	14.671	11.162	6.935	9.528	7.257	6.516
ENSMUSG00000064340	mt-Tl1	0	1.7471	0.00528731	1.2047	0.000532212	8	15	11	13	27	13	19	60	0.877	1.801	1.223	1.356	4.255	3.021	2.553	7.108
ENSMUSG00000073678	Pgap1	0	0.616705	0.00529206	4.90447	0.00053323	243	208	221	221	282	184	246	227	26.624	24.969	24.563	23.054	44.444	42.758	33.06	26.891
ENSMUSG00000007036	Abhd16a	0	0.679557	0.00529233	5.09928	0.00053395	205	268	280	250	257	264	281	288	22.46	32.172	31.12	26.079	40.504	61.348	37.764	34.118
ENSMUSG00000023961	Enpp4	0	-0.610697	0.00529233	5.22845	0.000533908	408	380	539	418	181	112	249	245	44.702	45.617	59.906	43.605	28.526	26.026	33.463	29.024
ENSMUSG00000049411	Tmem241	0	-0.827365	0.00532034	3.24888	0.000537085	120	123	124	106	58	24	51	51	13.148	14.766	13.782	11.058	9.141	5.577	6.854	6.042
ENSMUSG00000020431	Adcy1	0	1.95743	0.00532289	0.786039	0.00053792	6	14	9	4	19	29	18	20	0.657	1.681	1	0.417	2.994	6.739	2.419	2.369
ENSMUSG00000038418	Egr1	0	-0.665581	0.00533577	5.26834	0.000540175	474	349	601	414	213	126	226	216	51.933	41.896	66.797	43.188	33.57	29.28	30.372	25.588
ENSMUSG00000006262	Mob1b	0	0.593842	0.00538422	6.09623	0.00054573	501	503	511	542	586	491	510	523	54.891	60.383	56.794	56.54	92.356	114.098	68.54	61.957
ENSMUSG00000050957	Insl6	0	0.812514	0.00541498	3.4169	0.00055011	78	62	88	75	100	47	88	137	8.546	7.443	9.781	7.824	15.76	10.922	11.826	16.23
ENSMUSG00000035919	Bbs9	0	-0.882041	0.00542307	2.93459	0.000551247	97	93	96	102	41	17	49	40	10.628	11.164	10.67	10.64	6.462	3.95	6.585	4.739
ENSMUSG00000022229	Atp12a	0	2.9577	0.00544742	-0.723552	0.000554992	2	3	0	3	12	13	7	10	0.219	0.36	0	0.313	1.891	3.021	0.941	1.185
ENSMUSG00000029571	Tmem106b	0	0.609978	0.00548806	5.90625	0.000559451	435	397	408	594	457	275	511	694	47.66	47.658	45.346	61.965	72.025	63.904	68.674	82.214
ENSMUSG00000095677	Dynlt1f	0	-0.697499	0.00550218	3.78062	0.000561484	185	152	151	162	81	45	77	71	20.269	18.247	16.783	16.899	12.766	10.457	10.348	8.411
ENSMUSG00000023911	Flywch2	0	-0.684699	0.00551192	4.44046	0.000564132	282	288	232	227	115	71	129	120	30.897	34.573	25.785	23.68	18.124	16.499	17.336	14.216
ENSMUSG00000084790	Gm15879	0	0.943134	0.00551601	3.16058	0.000565192	57	65	69	49	76	50	118	77	6.245	7.803	7.669	5.112	11.978	11.619	15.858	9.122
ENSMUSG00000030707	Coro1a	0	-1.00889	0.00553032	2.24687	0.000566981	60	65	60	60	24	20	18	21	6.574	7.803	6.669	6.259	3.782	4.648	2.419	2.488
ENSMUSG00000028766	Alpl	0	0.771525	0.00554169	3.41294	0.00056847	63	83	78	76	83	78	96	92	6.902	9.964	8.669	7.928	13.081	18.126	12.902	10.899
ENSMUSG00000041649	Klf8	0	0.799432	0.00556756	3.76042	0.000572421	68	108	104	104	111	91	131	117	7.45	12.965	11.559	10.849	17.494	21.146	17.605	13.86
ENSMUSG00000032411	Tfdp2	0	0.592822	0.00559401	6.491	0.000575792	678	581	866	625	790	471	865	698	74.284	69.746	96.25	65.199	124.507	109.45	116.249	82.688
ENSMUSG00000033446	Lpar6	0	-1.27918	0.00560734	1.97908	0.000578797	54	46	55	82	17	6	19	25	5.916	5.522	6.113	8.554	2.679	1.394	2.553	2.962
ENSMUSG00000000753	Serpinf1	0	1.12009	0.00560734	5.61299	0.000578021	229	255	309	511	353	255	469	940	25.09	30.612	34.343	53.306	55.634	59.257	63.03	111.356
ENSMUSG00000104684	5430427N15Rik	0	-2.1271	0.00561521	-0.253033	0.000579937	15	12	16	20	4	2	1	2	1.643	1.441	1.778	2.086	0.63	0.465	0.134	0.237
ENSMUSG00000033712	Ccar2	0	-0.737106	0.00562712	3.66777	0.000581494	140	135	188	152	52	43	65	93	15.339	16.206	20.895	15.856	8.195	9.992	8.735	11.017
ENSMUSG00000009621	Vav2	0	-0.686309	0.00562864	4.00111	0.000581979	205	191	199	158	86	62	84	85	22.46	22.929	22.118	16.482	13.554	14.407	11.289	10.069
ENSMUSG00000000884	Gnb1l	0	0.717511	0.00562864	5.29842	0.000582471	283	298	295	256	374	278	348	277	31.006	35.774	32.787	26.705	58.944	64.601	46.768	32.814
ENSMUSG00000044062	Plekhd1os	0	2.88632	0.00562911	-1.36969	0.000583012	1	1	0	2	6	7	7	5	0.11	0.12	0	0.209	0.946	1.627	0.941	0.592
ENSMUSG00000027509	Rae1	0	0.592425	0.00563342	8.23073	0.000583941	2348	1920	2780	2125	2577	1328	3074	2657	257.255	230.487	308.979	221.675	406.145	308.599	413.119	314.758
ENSMUSG00000029287	Tgfbr3	0	1.00565	0.00563342	3.07045	0.000584114	46	60	49	67	93	49	55	115	5.04	7.203	5.446	6.989	14.657	11.387	7.392	13.623
ENSMUSG00000029212	Gabrb1	0	1.50237	0.00564454	0.947543	0.000586253	13	14	9	7	19	10	22	33	1.424	1.681	1	0.73	2.994	2.324	2.957	3.909
ENSMUSG00000035104	Eva1a	0	-1.65454	0.00564454	0.951697	0.000586163	34	27	30	35	6	6	3	14	3.725	3.241	3.334	3.651	0.946	1.394	0.403	1.658
ENSMUSG00000097121	D130020L05Rik	0	0.832615	0.00564454	3.69764	0.000586116	115	80	84	81	134	95	98	111	12.6	9.604	9.336	8.45	21.119	22.076	13.17	13.149
ENSMUSG00000044220	Nkx2-3	0	-2.55016	0.00565955	0.0959291	0.000588143	42	16	26	18	5	1	1	4	4.602	1.921	2.89	1.878	0.788	0.232	0.134	0.474
ENSMUSG00000048865	Arhgap30	0	-1.24875	0.00567284	1.7653	0.000589854	45	40	64	44	18	11	15	11	4.93	4.802	7.113	4.59	2.837	2.556	2.016	1.303
ENSMUSG00000038250	Usp38	0	-0.751687	0.00568536	3.74806	0.000592149	141	142	197	172	86	42	63	74	15.448	17.046	21.895	17.943	13.554	9.76	8.467	8.766
ENSMUSG00000022215	Fitm1	0	-2.59421	0.00569312	-0.63796	0.000593289	15	17	17	10	2	0	3	1	1.643	2.041	1.889	1.043	0.315	0	0.403	0.118
ENSMUSG00000001415	Smg5	0	0.594149	0.00569574	5.71482	0.000593894	442	401	399	348	426	293	522	402	48.427	48.138	44.346	36.303	67.139	68.087	70.152	47.622
ENSMUSG00000000078	Klf6	0	0.743512	0.00571674	7.70799	0.000596741	1204	1527	1333	2069	1455	1096	1774	2857	131.914	183.309	148.154	215.833	229.313	254.687	238.41	338.451
ENSMUSG00000020955	Ap4s1	0	-0.648541	0.00571674	4.69702	0.00059675	335	262	308	294	161	106	134	124	36.704	31.452	34.232	30.669	25.374	24.632	18.008	14.69
ENSMUSG00000029410	Ppef2	0	1.31527	0.00572392	1.54147	0.000598394	11	22	16	19	35	26	23	31	1.205	2.641	1.778	1.982	5.516	6.042	3.091	3.672
ENSMUSG00000055385	Rnf212	0	-0.848651	0.00572392	3.40023	0.000598499	135	127	122	136	39	44	70	48	14.791	15.246	13.559	14.187	6.147	10.225	9.407	5.686
ENSMUSG00000098318	Lockd	0	0.997774	0.00572392	2.94072	0.000598161	55	44	39	64	92	51	72	62	6.026	5.282	4.335	6.676	14.5	11.851	9.676	7.345
ENSMUSG00000040405	Havcr1	0	-2.05326	0.0057283	-0.190079	0.000599291	20	15	14	16	5	1	2	2	2.191	1.801	1.556	1.669	0.788	0.232	0.269	0.237
ENSMUSG00000028702	Rad54l	0	-0.703058	0.00576258	5.19554	0.000603885	511	429	454	351	233	130	190	179	55.987	51.5	50.459	36.615	36.722	30.209	25.534	21.205
ENSMUSG00000081249	Gm11517	0	3.35416	0.00578355	-1.74707	0.000606419	1	0	1	0	10	4	2	10	0.11	0	0.111	0	1.576	0.93	0.269	1.185
ENSMUSG00000047534	Mis18bp1	0	-0.657808	0.00579148	7.21177	0.000607588	1910	1566	1725	1726	965	515	908	650	209.266	187.991	191.722	180.052	152.088	119.675	122.027	77.001
ENSMUSG00000071652	Ints5	0	-0.647448	0.00580581	4.07598	0.000609767	216	186	212	176	98	49	94	105	23.666	22.328	23.562	18.36	15.445	11.387	12.633	12.439
ENSMUSG00000020393	Kremen1	0	0.610189	0.00581498	3.8891	0.00061107	102	114	116	110	118	94	116	132	11.175	13.685	12.893	11.475	18.597	21.844	15.589	15.637
ENSMUSG00000038705	Gmeb2	0	0.686557	0.00582511	4.00524	0.00061349	112	128	119	107	143	110	126	133	12.271	15.366	13.226	11.162	22.537	25.562	16.933	15.756
ENSMUSG00000072969	Armcx5	0	-0.654184	0.00582511	5.84794	0.000613247	799	581	672	670	348	143	364	356	87.541	69.746	74.688	69.893	54.846	33.23	48.918	42.173
ENSMUSG00000034659	Tmem109	0	0.615878	0.00583376	4.25034	0.000615115	125	123	148	182	155	96	155	197	13.695	14.766	16.449	18.986	24.429	22.308	20.831	23.337
ENSMUSG00000047881	Rell1	0	0.713276	0.00583857	5.04236	0.000616269	222	229	220	294	262	182	221	444	24.323	27.49	24.452	30.669	41.292	42.293	29.701	52.598
ENSMUSG00000030031	Kbtbd8	0	-0.881223	0.00584798	2.84637	0.000617944	116	79	82	89	36	22	31	45	12.709	9.484	9.114	9.284	5.674	5.112	4.166	5.331
ENSMUSG00000024349	Tmem173	0	-0.813718	0.00589043	3.441	0.000623459	116	120	124	182	50	38	50	69	12.709	14.405	13.782	18.986	7.88	8.83	6.72	8.174
ENSMUSG00000041849	Card6	0	-0.99923	0.00593374	2.16245	0.000628733	58	64	64	48	20	15	21	22	6.355	7.683	7.113	5.007	3.152	3.486	2.822	2.606
ENSMUSG00000072295	C2cd6	0	-1.89713	0.00593787	1.38712	0.000629518	51	39	53	36	10	13	12	3	5.588	4.682	5.891	3.755	1.576	3.021	1.613	0.355
ENSMUSG00000028972	Car6	0	-0.646856	0.005952	4.2711	0.000631362	231	209	274	191	97	65	115	115	25.309	25.09	30.453	19.925	15.288	15.105	15.455	13.623
ENSMUSG00000103006	4933417C20Rik	0	0.843718	0.00595691	3.2251	0.00063223	73	73	61	53	96	56	67	100	7.998	8.763	6.78	5.529	15.13	13.013	9.004	11.846
ENSMUSG00000005897	Nr2c1	0	0.800611	0.00597433	3.29724	0.000634427	92	65	66	57	73	56	98	103	10.08	7.803	7.335	5.946	11.505	13.013	13.17	12.202
ENSMUSG00000032220	Myo1e	0	0.73996	0.00598164	4.34881	0.000635552	119	185	141	144	149	138	199	178	13.038	22.208	15.671	15.022	23.483	32.068	26.744	21.087
ENSMUSG00000004508	Gab2	0	0.850372	0.00598477	3.26782	0.000636548	63	63	57	85	61	62	91	119	6.902	7.563	6.335	8.867	9.614	14.407	12.23	14.097
ENSMUSG00000071078	Nr2c2ap	0	0.601464	0.00598622	4.62392	0.000637084	170	183	210	180	212	146	162	255	18.626	21.968	23.34	18.777	33.412	33.927	21.771	30.208
ENSMUSG00000044633	B530045E10Rik	0	-1.42239	0.00599427	1.69484	0.000638639	55	35	41	63	14	16	9	11	6.026	4.202	4.557	6.572	2.206	3.718	1.21	1.303
ENSMUSG00000033826	Dnah8	0	-0.713362	0.00602073	3.89957	0.00064216	151	183	201	170	71	68	73	80	16.544	21.968	22.34	17.734	11.19	15.802	9.811	9.477
ENSMUSG00000090362	Vmn2r79	0	-1.98056	0.00602965	0.505494	0.000644176	18	19	30	38	3	5	6	3	1.972	2.281	3.334	3.964	0.473	1.162	0.806	0.355
ENSMUSG00000110917	AC161825.1	0	-1.84887	0.00602965	1.21558	0.000644014	39	47	31	41	16	9	5	4	4.273	5.642	3.445	4.277	2.522	2.091	0.672	0.474
ENSMUSG00000073411	H2-D1	0	0.674748	0.00602965	5.68047	0.000643489	325	343	455	408	375	217	491	644	35.608	41.176	50.57	42.562	59.101	50.426	65.986	76.291
ENSMUSG00000085054	Gm15834	0	0.811043	0.00605045	3.14552	0.000647092	70	54	62	60	78	54	96	70	7.669	6.482	6.891	6.259	12.293	12.548	12.902	8.292
ENSMUSG00000061371	Zfp873	0	-0.808926	0.0060514	3.58869	0.000647546	162	131	148	145	66	44	74	48	17.749	15.726	16.449	15.126	10.402	10.225	9.945	5.686
ENSMUSG00000064365	mt-Ts2	0	2.06928	0.00606352	0.140322	0.00064955	2	5	3	13	12	8	16	21	0.219	0.6	0.333	1.356	1.891	1.859	2.15	2.488
ENSMUSG00000027931	Npr1	0	-1.18709	0.00606697	2.16437	0.000650394	78	55	68	52	20	14	12	31	8.546	6.603	7.558	5.425	3.152	3.253	1.613	3.672
ENSMUSG00000037833	Sh2d4b	0	2.66591	0.00607562	-0.609915	0.000652285	5	2	1	1	8	12	15	7	0.548	0.24	0.111	0.104	1.261	2.789	2.016	0.829
ENSMUSG00000033730	Egr3	0	-1.97815	0.00607562	1.47233	0.000652969	55	34	86	35	12	11	8	5	6.026	4.082	9.558	3.651	1.891	2.556	1.075	0.592
ENSMUSG00000006205	Htra1	0	0.978426	0.00609731	5.64334	0.000656366	217	341	361	454	338	285	443	837	23.775	40.936	40.123	47.36	53.27	66.228	59.535	99.154
ENSMUSG00000051220	Ercc6l	0	-0.654418	0.00612133	4.3363	0.000659308	287	194	250	220	112	64	121	114	31.445	23.289	27.786	22.95	17.652	14.872	16.261	13.505
ENSMUSG00000032425	Zfp949	0	1.01313	0.00614971	2.68503	0.000662723	30	49	39	50	60	55	47	68	3.287	5.882	4.335	5.216	9.456	12.781	6.316	8.056
ENSMUSG00000048489	8430408G22Rik	0	-2.83627	0.00620452	-1.42974	0.000670436	9	8	8	10	0	0	0	4	0.986	0.96	0.889	1.043	0	0	0	0.474
ENSMUSG00000032011	Thy1	0	0.878698	0.00620452	6.30265	0.000670217	497	437	495	798	578	446	587	1297	54.453	52.46	55.016	83.245	91.095	103.641	78.888	153.648
ENSMUSG00000074890	Lcmt2	0	-0.838673	0.00620483	3.16818	0.000671193	125	116	116	92	47	29	36	59	13.695	13.925	12.893	9.597	7.407	6.739	4.838	6.989
ENSMUSG00000027324	Rpusd2	0	0.759407	0.00624948	3.32983	0.000676751	68	85	68	65	83	63	97	86	7.45	10.204	7.558	6.781	13.081	14.64	13.036	10.188
ENSMUSG00000013415	Igf2bp1	0	-0.615542	0.00625922	7.3525	0.0006789	2148	1793	2103	1525	920	688	921	792	235.342	215.242	233.735	159.084	144.995	159.877	123.775	93.823
ENSMUSG00000026018	Ica1l	0	-1.03298	0.00627444	2.14021	0.000681672	62	65	53	53	21	15	15	26	6.793	7.803	5.891	5.529	3.31	3.486	2.016	3.08
ENSMUSG00000031861	Lpar2	0	-1.50889	0.00627444	1.18482	0.000682013	35	26	43	37	7	6	16	6	3.835	3.121	4.779	3.86	1.103	1.394	2.15	0.711
ENSMUSG00000055044	Pdlim1	0	0.632642	0.00633237	5.85308	0.000690522	364	371	446	578	437	288	447	709	39.881	44.537	49.57	60.296	68.873	66.925	60.073	83.991
ENSMUSG00000025429	Pstpip2	0	1.70018	0.00633602	0.792933	0.000691659	5	9	11	9	19	25	19	16	0.548	1.08	1.223	0.939	2.994	5.809	2.553	1.895
ENSMUSG00000025959	Klf7	0	1.25025	0.00637691	6.86516	0.000696494	627	773	699	703	887	1891	1001	955	68.696	92.795	77.689	73.335	139.794	439.428	134.526	113.133
ENSMUSG00000040013	Fkbp6	0	0.61244	0.00639813	8.7939	0.000699556	3200	3799	3260	3121	3342	3033	4115	3279	350.603	456.053	362.327	325.575	526.711	704.805	553.021	388.443
ENSMUSG00000073598	1700066B19Rik	0	-1.00395	0.00643909	2.4558	0.00070516	74	72	75	62	30	23	23	21	8.108	8.643	8.336	6.468	4.728	5.345	3.091	2.488
ENSMUSG00000037025	Foxa2	0	-2.75143	0.00644568	0.132875	0.000706886	31	38	31	13	4	1	1	4	3.396	4.562	3.445	1.356	0.63	0.232	0.134	0.474
ENSMUSG00000029379	Cxcl3	0	-2.60569	0.00644568	-1.54332	0.000707335	10	7	6	7	1	0	0	1	1.096	0.84	0.667	0.73	0.158	0	0	0.118
ENSMUSG00000085511	Gm11738	0	3.2185	0.00644568	-1.75474	0.00070644	0	1	0	1	6	9	5	3	0	0.12	0	0.104	0.946	2.091	0.672	0.355
ENSMUSG00000064917	Gm22574	0	1.39544	0.00644568	1.2744	0.000707384	13	11	15	14	37	19	26	19	1.424	1.321	1.667	1.46	5.831	4.415	3.494	2.251
ENSMUSG00000027520	Zdbf2	0	0.768175	0.00645178	4.68391	0.000709181	170	154	270	153	197	170	267	217	18.626	18.487	30.009	15.961	31.048	39.504	35.883	25.707
ENSMUSG00000111894	AC166258.1	0	-1.42936	0.00645178	1.91675	0.000708733	45	65	50	77	8	8	24	22	4.93	7.803	5.557	8.032	1.261	1.859	3.225	2.606
ENSMUSG00000027200	Sema6d	0	-0.817545	0.00647724	3.44142	0.000713489	131	152	124	127	69	36	53	50	14.353	18.247	13.782	13.248	10.875	8.366	7.123	5.923
ENSMUSG00000097489	Gm26808	0	1.64317	0.00647724	1.07601	0.000713197	19	15	7	6	26	20	25	21	2.082	1.801	0.778	0.626	4.098	4.648	3.36	2.488
ENSMUSG00000110834	CAAA01180111.2	0	1.42061	0.00647724	2.76366	0.000713282	25	35	36	71	57	37	65	152	2.739	4.202	4.001	7.407	8.983	8.598	8.735	18.006
ENSMUSG00000025432	Avil	0	3.28175	0.00654097	-1.47071	0.000723557	1	3	0	0	3	7	7	12	0.11	0.36	0	0	0.473	1.627	0.941	1.422
ENSMUSG00000022253	Nadk2	0	0.622514	0.00654097	3.54346	0.000723449	97	77	87	87	92	64	105	105	10.628	9.244	9.669	9.076	14.5	14.872	14.111	12.439
ENSMUSG00000097743	Gm16973	0	1.00986	0.00654163	2.73056	0.000724011	36	39	50	46	47	56	82	56	3.944	4.682	5.557	4.799	7.407	13.013	11.02	6.634
ENSMUSG00000062825	Actg1	0	1.01132	0.0065937	4.08653	0.000731211	93	105	119	136	247	65	151	197	10.189	12.605	13.226	14.187	38.928	15.105	20.293	23.337
ENSMUSG00000043668	Tox3	0	0.8885	0.00660375	3.73701	0.00073286	82	86	110	82	141	103	123	95	8.984	10.324	12.226	8.554	22.222	23.935	16.53	11.254
ENSMUSG00000097350	4732491K20Rik	0	0.974718	0.00660375	2.62942	0.000733194	36	36	64	32	63	38	59	59	3.944	4.322	7.113	3.338	9.929	8.83	7.929	6.989
ENSMUSG00000043004	Gng2	0	0.664557	0.00660583	5.19872	0.00073381	227	256	299	316	249	178	312	483	24.871	30.732	33.232	32.964	39.243	41.363	41.93	57.218
ENSMUSG00000019872	Smpdl3a	0	1.00908	0.00662811	2.6576	0.000736812	38	32	37	60	42	51	56	80	4.163	3.841	4.112	6.259	6.619	11.851	7.526	9.477
ENSMUSG00000044678	Ly6k	0	-1.25508	0.00662811	2.60566	0.000737057	67	86	109	83	24	25	38	16	7.341	10.324	12.115	8.658	3.782	5.809	5.107	1.895
ENSMUSG00000050069	Grem2	0	0.959587	0.00668419	4.21838	0.000743683	82	152	119	157	140	136	135	263	8.984	18.247	13.226	16.378	22.065	31.604	18.143	31.156
ENSMUSG00000005802	Slc30a4	0	0.620405	0.00669988	4.49747	0.0007466	150	168	188	175	175	114	163	276	16.435	20.168	20.895	18.256	27.581	26.491	21.906	32.696
ENSMUSG00000019803	Nr2e1	0	2.28406	0.00670201	-0.524083	0.000747227	4	4	2	1	16	5	8	10	0.438	0.48	0.222	0.104	2.522	1.162	1.075	1.185
ENSMUSG00000026556	Vangl2	0	-0.852958	0.00671767	3.30589	0.00075093	146	101	149	107	57	26	44	63	15.996	12.125	16.56	11.162	8.983	6.042	5.913	7.463
ENSMUSG00000039410	Prdm16	0	-0.725701	0.00671767	3.23322	0.000749462	114	106	127	102	55	30	49	51	12.49	12.725	14.115	10.64	8.668	6.971	6.585	6.042
ENSMUSG00000022037	Clu	0	0.915373	0.00671767	2.87581	0.00075053	39	54	65	42	54	50	81	70	4.273	6.482	7.224	4.381	8.511	11.619	10.886	8.292
ENSMUSG00000012705	Retn	0	0.771162	0.00677984	3.93487	0.000759689	102	106	125	97	138	113	142	112	11.175	12.725	13.893	10.119	21.749	26.259	19.084	13.268
ENSMUSG00000079084	Ccdc82	0	-0.701829	0.00677984	3.83904	0.000759854	153	143	206	181	56	52	85	94	16.763	17.167	22.896	18.881	8.826	12.084	11.423	11.136
ENSMUSG00000102691	Gm37780	0	1.34636	0.00678788	1.48844	0.000761546	11	10	22	26	34	15	33	33	1.205	1.2	2.445	2.712	5.359	3.486	4.435	3.909
ENSMUSG00000029781	Fkbp9	0	0.636153	0.00678788	6.99815	0.000761208	723	945	1002	1201	889	722	961	1575	79.214	113.443	111.366	125.286	140.11	167.778	129.15	186.58
ENSMUSG00000028397	Kdm4c	0	0.656776	0.00680258	3.45183	0.000764384	80	67	79	99	89	60	87	113	8.765	8.043	8.78	10.327	14.027	13.943	11.692	13.386
ENSMUSG00000037997	Parp11	0	-0.592567	0.00680258	4.08241	0.000764236	210	188	189	183	96	63	96	93	23.008	22.569	21.006	19.09	15.13	14.64	12.902	11.017
ENSMUSG00000027525	Phactr3	0	-2.95965	0.00681385	-0.897309	0.000768032	13	13	9	20	2	0	3	0	1.424	1.561	1	2.086	0.315	0	0.403	0
ENSMUSG00000046519	Golph3l	0	0.60364	0.00681385	4.41518	0.000767716	181	145	164	154	197	104	197	176	19.831	17.407	18.228	16.065	31.048	24.167	26.475	20.85
ENSMUSG00000029377	Ereg	0	1.0445	0.00684836	4.22851	0.00077272	91	106	117	192	134	120	147	325	9.97	12.725	13.004	20.029	21.119	27.885	19.756	38.501
ENSMUSG00000078994	Zfp429	0	-1.35388	0.0069147	1.09503	0.000780607	23	33	37	33	8	6	10	8	2.52	3.962	4.112	3.442	1.261	1.394	1.344	0.948
ENSMUSG00000058192	Zfp846	0	-0.730827	0.00691708	3.41408	0.000781279	141	105	127	140	67	31	54	60	15.448	12.605	14.115	14.604	10.559	7.204	7.257	7.108
ENSMUSG00000045467	Ttll13	0	-1.01886	0.00693463	2.16567	0.000784208	73	55	63	48	20	12	25	22	7.998	6.603	7.002	5.007	3.152	2.789	3.36	2.606
ENSMUSG00000063488	Zkscan7	0	-1.90442	0.00693463	0.80134	0.000784474	33	26	45	28	5	1	6	15	3.616	3.121	5.001	2.921	0.788	0.232	0.806	1.777
ENSMUSG00000029385	Ccng2	0	0.888825	0.00695373	2.96091	0.000787924	37	51	63	65	84	41	70	76	4.054	6.122	7.002	6.781	13.239	9.528	9.407	9.003
ENSMUSG00000111160	AC160118.1	0	1.66058	0.00695373	0.198481	0.000788659	3	6	8	6	10	11	13	16	0.329	0.72	0.889	0.626	1.576	2.556	1.747	1.895
ENSMUSG00000018470	Kcnab3	0	-1.07352	0.00696149	2.48593	0.000790351	86	73	81	69	23	9	33	40	9.422	8.763	9.003	7.198	3.625	2.091	4.435	4.739
ENSMUSG00000028974	Dffa	0	-0.699257	0.00696402	3.76211	0.000791043	140	167	157	172	62	64	65	76	15.339	20.048	17.45	17.943	9.771	14.872	8.735	9.003
ENSMUSG00000060314	Zfp941	0	0.600081	0.00697334	4.46032	0.000792508	179	157	192	137	186	133	178	186	19.612	18.847	21.34	14.292	29.314	30.906	23.922	22.034
ENSMUSG00000020601	Trib2	0	-1.23825	0.00699708	3.11633	0.000795614	88	104	154	167	22	27	33	72	9.642	12.485	17.116	17.421	3.467	6.274	4.435	8.529
ENSMUSG00000023143	Nagpa	0	-0.689178	0.00700188	4.29166	0.000796567	248	184	288	222	112	52	106	131	27.172	22.088	32.009	23.159	17.652	12.084	14.245	15.519
ENSMUSG00000022330	Osr2	0	-1.34446	0.00703304	1.32602	0.000801751	44	36	39	27	10	10	9	9	4.821	4.322	4.335	2.817	1.576	2.324	1.21	1.066
ENSMUSG00000041609	Bicdl1	0	-0.752346	0.00703603	3.09463	0.000802501	106	94	98	109	35	37	48	45	11.614	11.284	10.892	11.371	5.516	8.598	6.451	5.331
ENSMUSG00000002058	Unc119	0	0.700942	0.00708695	4.22695	0.000809831	135	165	128	119	171	119	128	187	14.791	19.808	14.226	12.414	26.95	27.653	17.202	22.153
ENSMUSG00000029206	Nsun7	0	1.21799	0.00711099	1.23983	0.000814779	16	10	17	13	25	20	18	27	1.753	1.2	1.889	1.356	3.94	4.648	2.419	3.199
ENSMUSG00000092486	2610524H06Rik	0	-0.605202	0.00711099	6.91026	0.00081452	1636	1241	1415	1257	690	385	842	607	179.246	148.976	157.268	131.127	108.747	89.466	113.158	71.908
ENSMUSG00000020648	Dus4l	0	0.732926	0.00711099	3.47399	0.000814717	90	57	77	102	95	58	95	118	9.861	6.843	8.558	10.64	14.972	13.478	12.767	13.979
ENSMUSG00000028270	Gbp2	0	-0.794912	0.00711133	2.95051	0.000815232	84	94	104	97	48	22	35	45	9.203	11.284	11.559	10.119	7.565	5.112	4.704	5.331
ENSMUSG00000028024	Enpep	0	2.19633	0.00711991	-0.497839	0.000817046	3	3	4	1	11	9	10	7	0.329	0.36	0.445	0.104	1.734	2.091	1.344	0.829
ENSMUSG00000036915	Kirrel2	0	-1.76001	0.00711991	0.271723	0.000816904	20	21	15	24	3	5	3	4	2.191	2.521	1.667	2.504	0.473	1.162	0.403	0.474
ENSMUSG00000019888	Mgat4c	0	2.18424	0.00712102	0.870018	0.000817587	6	5	22	4	16	30	37	20	0.657	0.6	2.445	0.417	2.522	6.971	4.972	2.369
ENSMUSG00000031384	Asb9	0	0.640703	0.00712111	4.7645	0.000818013	183	214	212	192	226	202	211	214	20.05	25.69	23.562	20.029	35.618	46.941	28.357	25.351
ENSMUSG00000036634	Mag	0	-2.11553	0.00717529	-0.385936	0.000825073	17	9	16	17	3	1	1	3	1.863	1.08	1.778	1.773	0.473	0.232	0.134	0.355
ENSMUSG00000000183	Fgf6	0	-2.67328	0.00718686	-1.7233	0.00082766	7	6	9	5	0	0	0	2	0.767	0.72	1	0.522	0	0	0	0.237
ENSMUSG00000003363	Pld3	0	0.636621	0.00718686	5.51834	0.00082738	278	336	397	372	296	222	431	554	30.459	40.335	44.124	38.806	46.651	51.588	57.923	65.629
ENSMUSG00000079179	Rab10os	0	0.678572	0.00718686	6.01448	0.000827047	429	501	543	424	551	464	595	452	47.003	60.143	60.351	44.231	86.84	107.824	79.963	53.546
ENSMUSG00000030592	Ryr1	0	-0.790843	0.00718951	3.73216	0.000828801	139	180	152	173	50	64	70	71	15.229	21.608	16.894	18.047	7.88	14.872	9.407	8.411
ENSMUSG00000010538	Tsacc	0	-0.708016	0.007212	4.00899	0.000832234	221	142	197	205	89	67	81	80	24.213	17.046	21.895	21.385	14.027	15.569	10.886	9.477
ENSMUSG00000061451	Tmem151a	0	1.17243	0.00723865	2.75021	0.000836153	33	37	34	70	56	46	50	116	3.616	4.442	3.779	7.302	8.826	10.689	6.72	13.742
ENSMUSG00000039887	Alg14	0	-0.597538	0.00724003	4.1823	0.000836734	212	183	215	219	107	68	78	124	23.227	21.968	23.896	22.846	16.864	15.802	10.483	14.69
ENSMUSG00000026288	Inpp5d	0	-1.9282	0.00725394	0.0924875	0.000838953	20	13	22	19	2	5	4	2	2.191	1.561	2.445	1.982	0.315	1.162	0.538	0.237
ENSMUSG00000030605	Mfge8	0	0.600094	0.00725394	7.12167	0.000839187	867	1064	1045	1263	935	782	1018	1749	94.991	127.728	116.145	131.753	147.359	181.72	136.81	207.193
ENSMUSG00000026923	Notch1	0	-0.728077	0.00727506	3.98555	0.000843326	193	176	228	159	71	73	68	99	21.146	21.128	25.341	16.587	11.19	16.964	9.139	11.728
ENSMUSG00000009670	Tex11	0	-0.710696	0.00730425	6.77304	0.000849131	1364	1132	1529	1188	620	423	714	436	149.444	135.891	169.938	123.929	97.714	98.296	95.955	51.65
ENSMUSG00000026833	Olfm1	0	-0.662949	0.0073137	3.40511	0.000850787	116	121	142	117	58	35	54	66	12.709	14.526	15.782	12.205	9.141	8.133	7.257	7.819
ENSMUSG00000044288	Cnr1	0	-1.10166	0.00733836	2.23234	0.000855793	63	71	79	46	16	15	23	26	6.902	8.523	8.78	4.799	2.522	3.486	3.091	3.08
ENSMUSG00000003070	Efna2	0	-0.768509	0.00733836	3.82909	0.000855418	139	163	176	207	66	70	62	76	15.229	19.567	19.561	21.594	10.402	16.267	8.332	9.003
ENSMUSG00000059625	Sohlh1	0	0.833921	0.00735844	4.94725	0.000858564	182	260	242	176	246	269	287	237	19.941	31.212	26.897	18.36	38.77	62.51	38.57	28.076
ENSMUSG00000054871	Tmem158	0	-0.942228	0.00735965	3.14939	0.00085971	119	128	102	101	38	47	32	45	13.038	15.366	11.337	10.536	5.989	10.922	4.301	5.331
ENSMUSG00000040838	Gm11639	0	-1.18451	0.00735965	2.68662	0.000859422	92	58	104	115	33	15	43	22	10.08	6.963	11.559	11.997	5.201	3.486	5.779	2.606
ENSMUSG00000049588	Ccdc69	0	-1.10309	0.00737438	1.80644	0.000862141	47	44	61	40	17	8	19	16	5.149	5.282	6.78	4.173	2.679	1.859	2.553	1.895
ENSMUSG00000042708	Shcbp1l	0	-0.817415	0.00738583	3.28305	0.000863911	114	113	116	127	46	52	40	47	12.49	13.565	12.893	13.248	7.25	12.084	5.376	5.568
ENSMUSG00000029009	Mthfr	0	0.791156	0.00739472	3.12441	0.000865812	48	62	63	74	74	55	62	101	5.259	7.443	7.002	7.72	11.663	12.781	8.332	11.965
ENSMUSG00000034156	Tspoap1	0	-1.90617	0.00740046	-0.428432	0.000866915	13	10	14	15	2	1	3	2	1.424	1.2	1.556	1.565	0.315	0.232	0.403	0.237
ENSMUSG00000042115	Klhdc8a	0	-0.934312	0.00740226	2.51904	0.000867988	81	64	68	84	25	16	22	45	8.875	7.683	7.558	8.763	3.94	3.718	2.957	5.331
ENSMUSG00000027168	Pax6	0	1.68241	0.00740449	0.103552	0.000870838	10	4	4	4	10	9	13	15	1.096	0.48	0.445	0.417	1.576	2.091	1.747	1.777
ENSMUSG00000032064	Dixdc1	0	-0.649171	0.00740449	3.8151	0.000870432	161	164	184	145	84	51	68	81	17.64	19.687	20.45	15.126	13.239	11.851	9.139	9.596
ENSMUSG00000030814	Bcl7c	0	0.609744	0.00744358	4.25678	0.000876736	176	122	142	137	170	110	135	185	19.283	14.646	15.782	14.292	26.793	25.562	18.143	21.916
ENSMUSG00000027257	Pacsin3	0	0.673181	0.00747467	4.62707	0.000881704	165	170	190	203	149	156	195	312	18.078	20.408	21.117	21.176	23.483	36.251	26.206	36.961
ENSMUSG00000050919	Zfp366	0	-1.67509	0.00747467	0.1334	0.000881348	19	15	18	18	2	4	4	4	2.082	1.801	2.001	1.878	0.315	0.93	0.538	0.474
ENSMUSG00000026017	Carf	0	0.675097	0.00747679	3.71676	0.000882988	100	106	86	93	122	80	94	124	10.956	12.725	9.558	9.702	19.228	18.59	12.633	14.69
ENSMUSG00000019775	Rgs17	0	1.08453	0.00747679	3.30654	0.000883695	44	57	67	92	70	72	75	167	4.821	6.843	7.447	9.597	11.032	16.731	10.079	19.783
ENSMUSG00000000303	Cdh1	0	-1.47276	0.00747679	0.996969	0.000883651	32	20	40	31	5	8	7	9	3.506	2.401	4.446	3.234	0.788	1.859	0.941	1.066
ENSMUSG00000073542	Cep76	0	0.734822	0.00747679	3.45898	0.000883588	69	88	85	72	94	80	82	100	7.56	10.564	9.447	7.511	14.815	18.59	11.02	11.846
ENSMUSG00000020620	Abca8b	0	1.92075	0.00749966	-0.531782	0.000888146	2	2	5	3	9	5	7	12	0.219	0.24	0.556	0.313	1.418	1.162	0.941	1.422
ENSMUSG00000023132	Gzma	0	-1.16462	0.00750215	2.79854	0.000889315	126	70	84	124	31	14	25	56	13.805	8.403	9.336	12.935	4.886	3.253	3.36	6.634
ENSMUSG00000024352	Spata24	0	-0.606578	0.00750215	4.30862	0.000889105	259	227	199	228	114	64	115	116	28.377	27.25	22.118	23.784	17.967	14.872	15.455	13.742
ENSMUSG00000073627	C130036L24Rik	0	0.659215	0.00753371	4.09587	0.000894812	140	139	111	114	148	113	129	150	15.339	16.686	12.337	11.892	23.325	26.259	17.336	17.77
ENSMUSG00000023952	Gtpbp2	0	0.931017	0.00753464	3.66725	0.0008958	86	69	87	96	128	112	73	141	9.422	8.283	9.669	10.014	20.173	26.026	9.811	16.703
ENSMUSG00000050587	Lrrc4c	0	-1.35485	0.00755265	1.40281	0.000898382	42	30	42	41	8	11	6	18	4.602	3.601	4.668	4.277	1.261	2.556	0.806	2.132
ENSMUSG00000026637	Traf5	0	1.36686	0.0075779	1.46305	0.000902267	9	22	17	16	29	29	21	32	0.986	2.641	1.889	1.669	4.571	6.739	2.822	3.791
ENSMUSG00000021057	Akap5	0	-1.96599	0.00759769	0.860367	0.000905067	41	22	38	31	15	5	2	5	4.492	2.641	4.223	3.234	2.364	1.162	0.269	0.592
ENSMUSG00000004233	Wars2	0	0.691772	0.0076149	3.65168	0.000908004	81	104	83	98	106	78	115	103	8.875	12.485	9.225	10.223	16.706	18.126	15.455	12.202
ENSMUSG00000059883	Irak4	0	-1.05897	0.00761589	2.04843	0.000908566	48	54	56	58	14	22	16	20	5.259	6.482	6.224	6.05	2.206	5.112	2.15	2.369
ENSMUSG00000022865	Cxadr	0	0.588702	0.00768175	4.35789	0.000918212	150	122	187	163	171	128	165	170	16.435	14.646	20.784	17.004	26.95	29.744	22.175	20.139
ENSMUSG00000004018	Fancl	0	-0.894454	0.00770313	3.68333	0.000921539	186	106	191	184	80	34	68	62	20.379	12.725	21.228	19.194	12.608	7.901	9.139	7.345
ENSMUSG00000024331	Dsc2	0	2.41815	0.00770313	-0.729417	0.000921666	1	1	4	3	10	5	5	17	0.11	0.12	0.445	0.313	1.576	1.162	0.672	2.014
ENSMUSG00000039713	Plekhg5	0	-0.660857	0.00772765	3.55526	0.00092505	138	147	133	132	53	41	60	84	15.12	17.647	14.782	13.77	8.353	9.528	8.063	9.951
ENSMUSG00000034163	Zfc3h1	0	0.602034	0.00778657	4.63104	0.000936131	177	181	163	224	177	175	199	217	19.393	21.728	18.116	23.367	27.896	40.666	26.744	25.707
ENSMUSG00000034308	Sdr42e1	0	-1.19236	0.00778657	1.7094	0.000936184	45	52	44	39	19	12	11	12	4.93	6.242	4.89	4.068	2.994	2.789	1.478	1.422
ENSMUSG00000048279	Sacs	0	-0.748657	0.00778657	3.68816	0.000933782	124	159	148	190	64	53	67	65	13.586	19.087	16.449	19.82	10.087	12.316	9.004	7.7
ENSMUSG00000028860	Sytl1	0	1.49534	0.00783506	1.11526	0.000942788	6	13	14	15	26	18	30	18	0.657	1.561	1.556	1.565	4.098	4.183	4.032	2.132
ENSMUSG00000049807	Arhgap23	0	-0.94169	0.00783506	3.10926	0.000943383	86	101	114	154	39	26	33	63	9.422	12.125	12.67	16.065	6.147	6.042	4.435	7.463
ENSMUSG00000105013	Gm7721	0	1.24368	0.00785087	2.23526	0.000945745	23	19	37	34	42	50	58	36	2.52	2.281	4.112	3.547	6.619	11.619	7.795	4.265
ENSMUSG00000097637	4933417D19Rik	0	2.08247	0.00786175	0.653934	0.000947971	4	12	4	9	31	17	25	12	0.438	1.441	0.445	0.939	4.886	3.95	3.36	1.422
ENSMUSG00000097084	Foxl1	0	-1.72197	0.00793373	0.625219	0.000958037	31	20	31	25	6	1	9	7	3.396	2.401	3.445	2.608	0.946	0.232	1.21	0.829
ENSMUSG00000074604	Mgst2	0	0.774882	0.00793887	3.00349	0.000959183	50	43	63	74	63	50	64	89	5.478	5.162	7.002	7.72	9.929	11.619	8.601	10.543
ENSMUSG00000025656	Arhgef9	0	-0.93752	0.00798421	2.44499	0.000965994	78	63	60	79	33	15	28	24	8.546	7.563	6.669	8.241	5.201	3.486	3.763	2.843
ENSMUSG00000097672	Gm26609	0	0.894989	0.00801231	2.12303	0.000969859	30	24	35	28	39	28	44	38	3.287	2.881	3.89	2.921	6.147	6.507	5.913	4.502
ENSMUSG00000082051	Gm16072	0	-2.84736	0.00804388	-1.51156	0.000974149	7	10	6	11	0	0	3	0	0.767	1.2	0.667	1.147	0	0	0.403	0
ENSMUSG00000036602	Alx1	0	1.33722	0.00806582	1.03282	0.000977276	9	7	20	13	20	15	24	22	0.986	0.84	2.223	1.356	3.152	3.486	3.225	2.606
ENSMUSG00000094942	Gm3604	0	-1.2859	0.00809425	2.34887	0.000981288	112	69	63	58	33	15	16	20	12.271	8.283	7.002	6.05	5.201	3.486	2.15	2.369
ENSMUSG00000097313	Gm26569	0	-1.94913	0.00809425	-0.233505	0.000981664	16	18	14	13	2	1	5	2	1.753	2.161	1.556	1.356	0.315	0.232	0.672	0.237
ENSMUSG00000059540	Tcea2	0	-1.00229	0.00811518	2.63096	0.000984676	84	79	105	66	33	12	30	40	9.203	9.484	11.67	6.885	5.201	2.789	4.032	4.739
ENSMUSG00000052605	Isoc2b	0	0.712427	0.00812626	3.63363	0.000986493	74	91	84	112	96	76	125	105	8.108	10.924	9.336	11.684	15.13	17.661	16.799	12.439
ENSMUSG00000027199	Gatm	0	-1.03894	0.00814231	1.89376	0.000988916	53	54	48	44	18	9	14	25	5.807	6.482	5.335	4.59	2.837	2.091	1.881	2.962
ENSMUSG00000025921	Rdh10	0	0.885158	0.00815037	2.3731	0.000990801	34	29	37	40	33	37	50	59	3.725	3.481	4.112	4.173	5.201	8.598	6.72	6.989
ENSMUSG00000020577	Tspan13	0	0.668618	0.00815037	4.97822	0.000990844	259	210	252	204	303	208	273	224	28.377	25.21	28.008	21.281	47.754	48.335	36.689	26.536
ENSMUSG00000113362	AC159633.1	0	1.1761	0.00818281	1.89396	0.000997171	25	25	24	16	28	37	43	33	2.739	3.001	2.667	1.669	4.413	8.598	5.779	3.909
ENSMUSG00000016327	Atp1b4	0	-2.2596	0.00819915	-0.938188	0.0010006	11	10	13	7	1	1	1	1	1.205	1.2	1.445	0.73	0.158	0.232	0.134	0.118
ENSMUSG00000024059	Clip4	0	-1.01895	0.00820378	1.77867	0.00100164	45	45	51	38	13	13	16	17	4.93	5.402	5.668	3.964	2.049	3.021	2.15	2.014
ENSMUSG00000104388	Gm37033	0	-2.80701	0.00821515	-1.44043	0.00100398	7	11	10	7	0	0	0	4	0.767	1.321	1.111	0.73	0	0	0	0.474
ENSMUSG00000046768	Rhoj	0	-0.917877	0.00823607	4.94365	0.00100702	327	311	407	571	100	121	124	250	35.827	37.334	45.235	59.565	15.76	28.118	16.665	29.616
ENSMUSG00000053600	Zfp472	0	-0.864245	0.00825817	3.4836	0.00101068	161	130	139	136	76	24	68	53	17.64	15.606	15.449	14.187	11.978	5.577	9.139	6.279
ENSMUSG00000016496	Cd274	0	1.09709	0.00825817	2.03099	0.00101063	18	28	28	31	50	18	45	43	1.972	3.361	3.112	3.234	7.88	4.183	6.048	5.094
ENSMUSG00000089798	1700028K03Rik	0	-0.960366	0.00826627	2.79479	0.00101216	90	82	111	73	33	30	36	26	9.861	9.844	12.337	7.615	5.201	6.971	4.838	3.08
ENSMUSG00000020090	Npffr1	0	-1.50324	0.00829073	2.12694	0.0010166	44	104	82	61	15	7	26	20	4.821	12.485	9.114	6.363	2.364	1.627	3.494	2.369
ENSMUSG00000029722	Agfg2	0	-0.654263	0.00829841	4.53295	0.00101803	277	210	317	283	126	89	92	168	30.349	25.21	35.232	29.522	19.858	20.682	12.364	19.902
ENSMUSG00000022555	Dgat1	0	-0.696415	0.00830601	4.11153	0.00101944	210	182	237	202	90	43	86	142	23.008	21.848	26.341	21.072	14.184	9.992	11.558	16.822
ENSMUSG00000005125	Ndrg1	0	0.666765	0.00831561	4.73235	0.00102175	178	201	214	189	198	180	167	319	19.502	24.129	23.785	19.716	31.206	41.828	22.443	37.79
ENSMUSG00000024924	Vldlr	0	0.916492	0.00836668	3.44935	0.00102981	70	63	87	76	63	76	93	167	7.669	7.563	9.669	7.928	9.929	17.661	12.498	19.783
ENSMUSG00000053007	Creb5	0	1.01682	0.00836926	2.89103	0.00103111	33	54	57	49	51	75	68	74	3.616	6.482	6.335	5.112	8.038	17.428	9.139	8.766
ENSMUSG00000020263	Appl2	0	-0.610119	0.00836926	5.70435	0.00103107	621	656	507	601	233	247	306	278	68.039	78.75	56.35	62.695	36.722	57.398	41.124	32.933
ENSMUSG00000006930	Hap1	0	-0.841326	0.00840274	4.20325	0.00103572	242	191	295	190	119	76	77	80	26.514	22.929	32.787	19.82	18.755	17.661	10.348	9.477
ENSMUSG00000073130	Gm1141	0	1.03844	0.00841591	2.97763	0.00103783	60	39	43	67	104	38	56	104	6.574	4.682	4.779	6.989	16.391	8.83	7.526	12.32
ENSMUSG00000048732	Klhl11	0	0.66309	0.00842646	3.72228	0.00104157	92	101	106	89	122	72	123	105	10.08	12.125	11.781	9.284	19.228	16.731	16.53	12.439
ENSMUSG00000000202	Btbd17	0	-1.37118	0.00842646	0.80861	0.00103984	30	22	26	26	10	3	7	7	3.287	2.641	2.89	2.712	1.576	0.697	0.941	0.829
ENSMUSG00000020723	Cacng4	0	-0.807421	0.00843308	3.10549	0.0010429	89	107	112	109	43	38	45	37	9.751	12.845	12.448	11.371	6.777	8.83	6.048	4.383
ENSMUSG00000053070	9230110C19Rik	0	-0.674412	0.00843994	4.08113	0.00104424	183	205	211	194	105	54	105	80	20.05	24.609	23.451	20.238	16.548	12.548	14.111	9.477
ENSMUSG00000114018	AC157352.2	0	-2.84332	0.00846667	0.672713	0.00104804	32	27	41	61	5	6	0	11	3.506	3.241	4.557	6.363	0.788	1.394	0	1.303
ENSMUSG00000021477	Ctsl	0	0.596408	0.00851335	9.2299	0.00105481	4859	4492	4103	4713	3578	3117	5196	7763	532.368	539.244	456.021	491.649	563.906	724.325	698.298	919.634
ENSMUSG00000041135	Ripk2	0	-0.715598	0.00855515	3.13533	0.00106048	97	98	118	109	42	24	48	63	10.628	11.764	13.115	11.371	6.619	5.577	6.451	7.463
ENSMUSG00000035517	Tdrd7	0	-0.609668	0.00858177	3.89598	0.00106479	171	157	188	167	61	58	81	108	18.735	18.847	20.895	17.421	9.614	13.478	10.886	12.794
ENSMUSG00000021070	Bdkrb2	0	0.926631	0.00858177	2.65806	0.0010644	47	46	48	31	44	37	57	87	5.149	5.522	5.335	3.234	6.935	8.598	7.66	10.306
ENSMUSG00000050144	Slc25a44	0	-0.599872	0.00863263	3.77783	0.0010721	154	149	167	153	63	60	67	91	16.873	17.887	18.561	15.961	9.929	13.943	9.004	10.78
ENSMUSG00000064179	Tnnt1	0	-0.80832	0.00864181	3.35751	0.00107375	152	111	130	115	56	27	69	49	16.654	13.325	14.449	11.997	8.826	6.274	9.273	5.805
ENSMUSG00000046179	E2f8	0	-1.16462	0.00864281	1.79139	0.00107488	59	37	44	56	21	7	12	20	6.464	4.442	4.89	5.842	3.31	1.627	1.613	2.369
ENSMUSG00000034413	Neurl1b	0	-0.986373	0.00864281	1.9363	0.00107467	43	47	50	56	17	17	15	18	4.711	5.642	5.557	5.842	2.679	3.95	2.016	2.132
ENSMUSG00000104686	Gm42815	0	-2.47612	0.00867324	-0.710666	0.00108018	10	17	12	14	0	1	2	3	1.096	2.041	1.334	1.46	0	0.232	0.269	0.355
ENSMUSG00000039745	Htatip2	0	0.593008	0.00867919	5.57919	0.00108186	339	367	356	390	296	252	383	615	37.142	44.057	39.567	40.684	46.651	58.559	51.472	72.855
ENSMUSG00000045333	Zfp423	0	-1.41527	0.00868076	1.57737	0.00108263	38	64	48	38	17	4	12	15	4.163	7.683	5.335	3.964	2.679	0.93	1.613	1.777
ENSMUSG00000064337	mt-Rnr1	0	0.648112	0.00870538	12.5068	0.00108722	43054	39123	38994	52550	36092	27834	57494	74239	4717.14	4696.54	4333.92	5481.89	5688.23	6468.03	7726.7	8794.63
ENSMUSG00000004642	Slbp	0	-0.618973	0.00871816	4.85005	0.00108971	403	274	340	330	180	79	173	173	44.154	32.892	37.789	34.425	28.369	18.358	23.25	20.494
ENSMUSG00000025189	Cnnm1	0	1.09036	0.00871816	2.9797	0.00108983	48	42	67	43	96	56	95	53	5.259	5.042	7.447	4.486	15.13	13.013	12.767	6.279
ENSMUSG00000100320	Gm29417	0	-1.38429	0.00872491	1.1667	0.00109118	46	23	34	35	8	4	13	10	5.04	2.761	3.779	3.651	1.261	0.93	1.747	1.185
ENSMUSG00000014444	Piezo1	0	0.739692	0.00874199	5.08858	0.00109485	221	257	221	288	225	198	247	500	24.213	30.852	24.563	30.043	35.461	46.011	33.195	59.232
ENSMUSG00000021366	Hivep1	0	0.617335	0.0087514	3.71944	0.00109654	91	107	108	88	96	82	105	128	9.97	12.845	12.003	9.18	15.13	19.055	14.111	15.163
ENSMUSG00000037661	Gpr160	0	1.03211	0.00875986	1.37249	0.00109872	15	16	20	15	21	15	27	30	1.643	1.921	2.223	1.565	3.31	3.486	3.629	3.554
ENSMUSG00000089804	Gm16136	0	1.05444	0.00875986	1.65095	0.00109913	14	26	21	20	30	19	32	32	1.534	3.121	2.334	2.086	4.728	4.415	4.301	3.791
ENSMUSG00000024863	Mbl2	0	-1.28965	0.00876868	1.70875	0.00110125	48	51	56	33	17	12	13	10	5.259	6.122	6.224	3.442	2.679	2.789	1.747	1.185
ENSMUSG00000011632	Pinlyp	0	2.72895	0.00879042	-1.86369	0.00110604	2	0	1	0	5	3	4	4	0.219	0	0.111	0	0.788	0.697	0.538	0.474
ENSMUSG00000023345	Poc1a	0	-0.703032	0.0087966	5.89558	0.00110733	885	534	812	648	385	172	364	293	96.964	64.104	90.248	67.598	60.677	39.969	48.918	34.71
ENSMUSG00000026645	Olah	0	0.764859	0.00880808	5.41898	0.00110928	320	321	400	210	384	225	471	355	35.06	38.535	44.457	21.907	60.52	52.285	63.298	42.055
ENSMUSG00000033161	Atp1a1	0	0.805369	0.00882482	5.77061	0.00111283	360	366	484	331	438	451	314	671	39.443	43.937	53.793	34.529	69.03	104.803	42.199	79.489
ENSMUSG00000035692	Isg15	0	1.76028	0.00882482	2.50685	0.00111345	23	12	47	52	47	27	84	151	2.52	1.441	5.224	5.425	7.407	6.274	11.289	17.888
ENSMUSG00000029121	Crmp1	0	-0.69834	0.00887974	3.70277	0.00112141	151	159	162	144	71	47	50	95	16.544	19.087	18.005	15.022	11.19	10.922	6.72	11.254
ENSMUSG00000029414	Kntc1	0	-1.0564	0.00888768	2.67321	0.00112293	112	58	101	81	33	14	39	29	12.271	6.963	11.225	8.45	5.201	3.253	5.241	3.435
ENSMUSG00000025140	Pycr1	0	0.919067	0.00889655	3.21017	0.00112509	43	71	80	61	72	62	67	128	4.711	8.523	8.891	6.363	11.347	14.407	9.004	15.163
ENSMUSG00000037784	Dzip1l	0	-0.784704	0.00892415	2.86584	0.00113014	88	79	94	90	26	33	39	42	9.642	9.484	10.447	9.389	4.098	7.669	5.241	4.975
ENSMUSG00000002748	Baz1b	0	-0.645677	0.00892976	6.50837	0.00113289	1108	726	1063	1432	433	405	494	497	121.396	87.153	118.145	149.383	68.242	94.113	66.389	58.876
ENSMUSG00000072847	A530017D24Rik	0	-1.16587	0.00892976	2.50341	0.00113234	111	63	94	61	31	11	21	37	12.162	7.563	10.447	6.363	4.886	2.556	2.822	4.383
ENSMUSG00000020701	Tmem132e	0	-0.994341	0.00892976	3.99777	0.00113293	205	234	268	143	76	58	96	59	22.46	28.091	29.786	14.917	11.978	13.478	12.902	6.989
ENSMUSG00000038467	Chmp4b	0	0.829857	0.00894555	6.27034	0.0011365	587	364	693	549	688	675	462	807	64.314	43.697	77.022	57.27	108.431	156.856	62.089	95.6
ENSMUSG00000105146	Gm35409	0	2.78461	0.00894555	-1.47958	0.00113639	1	2	0	1	3	3	8	10	0.11	0.24	0	0.104	0.473	0.697	1.075	1.185
ENSMUSG00000016758	Bik	0	-0.721205	0.00894956	4.50428	0.00113798	305	228	306	249	127	70	162	101	33.417	27.37	34.01	25.975	20.016	16.267	21.771	11.965
ENSMUSG00000024754	Tmem2	0	-0.623618	0.00894956	4.68016	0.00113805	352	269	270	288	135	118	108	162	38.566	32.292	30.009	30.043	21.276	27.421	14.514	19.191
ENSMUSG00000031290	Lrch2	0	0.677628	0.00899925	3.31884	0.00114646	72	64	77	80	98	47	90	89	7.889	7.683	8.558	8.345	15.445	10.922	12.095	10.543
ENSMUSG00000085431	4930440I19Rik	0	2.66138	0.00906847	-1.1924	0.0011574	0	1	3	2	7	6	4	10	0	0.12	0.333	0.209	1.103	1.394	0.538	1.185
ENSMUSG00000050708	Ftl1	0	0.673423	0.00907634	9.66787	0.00115893	5406	5859	5442	7397	5235	3810	7393	11458	592.299	703.346	604.842	771.638	825.055	885.363	993.556	1357.36
ENSMUSG00000028457	Atp8b5	0	-0.846755	0.00913256	3.36902	0.00116717	150	87	132	158	44	30	66	58	16.435	10.444	14.671	16.482	6.935	6.971	8.87	6.871
ENSMUSG00000029423	Piwil1	0	-0.973933	0.00914124	2.42464	0.00116903	83	65	80	52	25	21	21	28	9.094	7.803	8.891	5.425	3.94	4.88	2.822	3.317
ENSMUSG00000109341	Gm30873	0	-3.06337	0.0091457	-0.785389	0.00117045	13	13	11	24	2	4	0	0	1.424	1.561	1.223	2.504	0.315	0.93	0	0
ENSMUSG00000054499	Dedd2	0	0.671816	0.0091487	3.51987	0.00117137	87	83	78	85	91	85	82	106	9.532	9.964	8.669	8.867	14.342	19.752	11.02	12.557
ENSMUSG00000018593	Sparc	0	0.826001	0.00915515	10.2287	0.00117273	6458	7511	8412	12011	7025	7769	9987	18086	707.56	901.662	934.938	1252.96	1107.17	1805.35	1342.17	2142.54
ENSMUSG00000079559	Colca2	0	0.828557	0.0091916	2.13402	0.00117847	35	28	30	28	40	25	37	45	3.835	3.361	3.334	2.921	6.304	5.809	4.972	5.331
ENSMUSG00000032184	Lysmd2	0	-0.665412	0.00925695	4.48859	0.00118792	296	268	253	227	122	95	130	103	32.431	32.172	28.119	23.68	19.228	22.076	17.471	12.202
ENSMUSG00000030116	Mfap5	0	0.807156	0.00926206	5.55167	0.00118966	311	270	299	472	291	269	391	718	34.074	32.412	33.232	49.238	45.863	62.51	52.547	85.057
ENSMUSG00000054263	Lifr	0	-0.68176	0.00927571	4.82137	0.00119249	317	378	324	299	158	133	143	129	34.732	45.377	36.01	31.191	24.901	30.906	19.218	15.282
ENSMUSG00000026193	Fn1	0	0.802887	0.0093085	8.50523	0.00119789	1912	3075	2244	3225	2366	2332	2736	5312	209.485	369.14	249.406	336.424	372.89	541.907	367.695	629.28
ENSMUSG00000071661	Zbtb3	0	-0.973644	0.0093085	1.92842	0.00119833	48	43	57	48	12	15	18	23	5.259	5.162	6.335	5.007	1.891	3.486	2.419	2.725
ENSMUSG00000045667	Smtnl2	0	1.5058	0.00932168	0.651217	0.00120223	9	4	11	10	17	15	20	14	0.986	0.48	1.223	1.043	2.679	3.486	2.688	1.658
ENSMUSG00000064371	mt-Tt	0	-1.11017	0.00932168	3.20647	0.00120275	149	73	147	149	52	33	26	52	16.325	8.763	16.338	15.543	8.195	7.669	3.494	6.16
ENSMUSG00000097912	6330403N20Rik	0	-2.53348	0.0093433	-1.58706	0.00120771	8	4	7	10	1	0	0	1	0.877	0.48	0.778	1.043	0.158	0	0	0.118
ENSMUSG00000113769	AC132623.2	0	-1.90946	0.0093433	-0.437932	0.00120724	12	14	11	14	2	2	1	3	1.315	1.681	1.223	1.46	0.315	0.465	0.134	0.355
ENSMUSG00000018479	1700125H20Rik	0	0.982305	0.00934624	1.56304	0.00120918	19	21	19	17	29	20	26	28	2.082	2.521	2.112	1.773	4.571	4.648	3.494	3.317
ENSMUSG00000071528	Usmg5	0	-0.62017	0.00934624	8.3028	0.00120867	4369	3032	3294	4012	1406	925	1803	2704	478.682	363.978	366.106	418.522	221.591	214.95	242.308	320.326
ENSMUSG00000074113	Gm10629	0	2.94802	0.00938716	-1.32454	0.00121617	0	0	4	2	5	8	8	6	0	0	0.445	0.209	0.788	1.859	1.075	0.711
ENSMUSG00000050799	Hist1h2ba	0	2.25749	0.00938716	-0.115714	0.00121721	5	2	3	5	21	3	20	14	0.548	0.24	0.333	0.522	3.31	0.697	2.688	1.658
ENSMUSG00000055978	Fut2	0	2.33652	0.00941099	-0.191764	0.00122085	2	4	9	1	16	13	7	14	0.219	0.48	1	0.104	2.522	3.021	0.941	1.658
ENSMUSG00000037492	Zmat4	0	-1.06236	0.00941981	1.57535	0.00122309	37	47	39	37	11	8	15	17	4.054	5.642	4.335	3.86	1.734	1.859	2.016	2.014
ENSMUSG00000031838	Ifi30	0	0.736956	0.00945821	4.60892	0.00122973	154	128	201	242	195	121	188	325	16.873	15.366	22.34	25.245	30.733	28.118	25.266	38.501
ENSMUSG00000092349	Platr17	0	-1.7685	0.00948883	0.350599	0.00123426	18	25	19	22	7	4	4	2	1.972	3.001	2.112	2.295	1.103	0.93	0.538	0.237
ENSMUSG00000105935	Gm43628	0	0.930969	0.0095442	2.47475	0.00124313	44	47	33	27	44	40	47	61	4.821	5.642	3.668	2.817	6.935	9.295	6.316	7.226
ENSMUSG00000048001	Hes5	0	-1.6707	0.00959528	0.966779	0.00125034	26	27	51	27	7	5	12	4	2.849	3.241	5.668	2.817	1.103	1.162	1.613	0.474
ENSMUSG00000070436	Serpinh1	0	0.666321	0.00959793	9.56935	0.00125125	4247	6072	5734	6649	5122	4683	5305	9971	465.316	728.916	637.296	693.608	807.246	1088.23	712.947	1181.2
ENSMUSG00000075327	Zbtb2	0	-0.610652	0.00963146	3.38273	0.00125618	124	108	121	127	52	33	62	68	13.586	12.965	13.448	13.248	8.195	7.669	8.332	8.056
ENSMUSG00000048731	Ggnbp1	0	0.650134	0.00963552	3.56707	0.00125727	77	93	98	83	107	68	83	119	8.436	11.164	10.892	8.658	16.864	15.802	11.154	14.097
ENSMUSG00000031596	Slc7a2	0	0.931391	0.00966072	1.96393	0.00126112	23	20	35	27	39	22	38	37	2.52	2.401	3.89	2.817	6.147	5.112	5.107	4.383
ENSMUSG00000041199	Rpusd1	0	-0.685707	0.0097118	3.77391	0.00126836	164	170	155	150	87	55	60	71	17.968	20.408	17.227	15.648	13.712	12.781	8.063	8.411
ENSMUSG00000023122	Sult1c2	0	1.35647	0.0097496	0.801502	0.00127386	10	8	10	11	12	12	17	32	1.096	0.96	1.111	1.147	1.891	2.789	2.285	3.791
ENSMUSG00000039382	Wdr45	0	0.61849	0.00975466	4.0958	0.00127509	122	130	145	117	121	97	123	205	13.367	15.606	16.116	12.205	19.07	22.541	16.53	24.285
ENSMUSG00000097277	2900076A07Rik	0	0.658683	0.0097647	4.00122	0.00127754	135	90	117	130	122	114	143	128	14.791	10.804	13.004	13.561	19.228	26.491	19.218	15.163
ENSMUSG00000029864	Gstk1	0	-0.978188	0.00977963	3.12066	0.00128045	136	106	102	123	35	15	49	73	14.901	12.725	11.337	12.831	5.516	3.486	6.585	8.648
ENSMUSG00000039908	Slc26a11	0	1.36333	0.00977963	0.801625	0.00128063	9	8	9	13	15	14	13	30	0.986	0.96	1	1.356	2.364	3.253	1.747	3.554
ENSMUSG00000021242	Npc2	0	0.663907	0.00979354	9.0362	0.0012836	3497	3387	3804	4984	3335	2533	4587	7453	383.143	406.594	422.789	519.919	525.608	588.616	616.454	882.911
ENSMUSG00000026810	Dpm2	0	-0.605796	0.00982534	5.36445	0.00128948	500	394	407	632	218	123	231	293	54.782	47.298	45.235	65.929	34.358	28.583	31.044	34.71
ENSMUSG00000085069	Gm13111	0	-2.8544	0.00982872	-1.11917	0.0012905	8	8	16	14	0	3	0	1	0.877	0.96	1.778	1.46	0	0.697	0	0.118
ENSMUSG00000047617	Paxx	0	0.738017	0.00984342	2.75401	0.00129357	51	38	59	46	59	40	52	69	5.588	4.562	6.557	4.799	9.299	9.295	6.988	8.174
ENSMUSG00000027316	Gfra4	0	-1.03112	0.00984494	2.2152	0.00129434	77	64	58	53	19	9	27	30	8.436	7.683	6.446	5.529	2.994	2.091	3.629	3.554
ENSMUSG00000045515	Pou3f3	0	-2.01823	0.00985014	0.113805	0.00129675	15	21	27	18	9	1	3	2	1.643	2.521	3.001	1.878	1.418	0.232	0.403	0.237
ENSMUSG00000027378	Nphp1	0	-0.714798	0.00989543	4.50016	0.00130444	312	190	259	331	136	82	122	109	34.184	22.809	28.786	34.529	21.434	19.055	16.396	12.913
ENSMUSG00000022415	Syngr1	0	0.587335	0.00992089	4.10569	0.00130838	128	110	125	161	125	103	124	186	14.024	13.205	13.893	16.795	19.7	23.935	16.665	22.034
ENSMUSG00000086552	Dlx4os	0	-2.68029	0.00992954	0.179931	0.0013101	43	20	40	16	6	0	3	4	4.711	2.401	4.446	1.669	0.946	0	0.403	0.474
ENSMUSG00000029186	Pi4k2b	0	0.756332	0.00996649	4.05786	0.00131675	107	128	108	137	110	96	126	239	11.723	15.366	12.003	14.292	17.336	22.308	16.933	28.313
ENSMUSG00000021203	Otub2	0	1.22409	0.00996649	3.65148	0.00131729	73	63	91	89	112	41	146	267	7.998	7.563	10.114	9.284	17.652	9.528	19.621	31.63
ENSMUSG00000009291	Pttg1ip	0	0.601749	0.00997711	6.77939	0.00131928	736	697	879	1049	800	514	835	1461	80.639	83.672	97.695	109.429	126.083	119.443	112.217	173.076
ENSMUSG00000022309	Angpt1	0	-3.0523	0.0100264	-1.12978	0.00132696	18	16	6	11	0	1	2	0	1.972	1.921	0.667	1.147	0	0.232	0.269	0
ENSMUSG00000054099	Slc25a40	0	0.939963	0.0100318	2.22313	0.00132827	27	30	36	32	30	26	47	66	2.958	3.601	4.001	3.338	4.728	6.042	6.316	7.819
ENSMUSG00000039782	Cpeb2	0	1.00194	0.010043	2.50696	0.00133092	27	31	42	49	57	51	39	57	2.958	3.721	4.668	5.112	8.983	11.851	5.241	6.752
ENSMUSG00000097164	Cep83os	0	-1.05878	0.010043	2.97335	0.00133077	95	144	94	94	30	23	58	31	10.409	17.287	10.447	9.806	4.728	5.345	7.795	3.672
ENSMUSG00000104761	Gm43511	0	1.17109	0.0101145	1.47388	0.00134156	26	11	20	13	24	23	24	33	2.849	1.321	2.223	1.356	3.782	5.345	3.225	3.909
ENSMUSG00000035069	Oma1	0	-0.718668	0.0101259	3.80925	0.00134367	156	164	179	180	76	30	87	98	17.092	19.687	19.895	18.777	11.978	6.971	11.692	11.609
ENSMUSG00000050164	Mchr1	0	-2.73027	0.0101446	-1.07546	0.00134807	8	21	7	12	1	0	1	1	0.877	2.521	0.778	1.252	0.158	0	0.134	0.118
ENSMUSG00000085105	Gm12758	0	0.856611	0.0101484	3.23305	0.00134961	84	51	76	50	83	76	81	78	9.203	6.122	8.447	5.216	13.081	17.661	10.886	9.24
ENSMUSG00000071176	Arhgef10	0	0.781683	0.0101511	2.68615	0.00135106	36	41	47	59	48	41	54	70	3.944	4.922	5.224	6.155	7.565	9.528	7.257	8.292
ENSMUSG00000058028	Zscan5b	0	0.80793	0.0101535	2.54744	0.00135262	36	42	46	40	60	28	46	65	3.944	5.042	5.113	4.173	9.456	6.507	6.182	7.7
ENSMUSG00000042284	Itga1	0	-1.44952	0.0101535	1.92405	0.00135266	71	31	66	67	16	16	18	9	7.779	3.721	7.335	6.989	2.522	3.718	2.419	1.066
ENSMUSG00000064694	Gm24146	0	1.66038	0.0101743	1.16733	0.0013572	16	8	19	6	14	30	28	32	1.753	0.96	2.112	0.626	2.206	6.971	3.763	3.791
ENSMUSG00000038976	Ppp1r9b	0	-0.622948	0.0102014	4.00933	0.0013626	170	204	181	190	73	59	77	124	18.626	24.489	20.117	19.82	11.505	13.71	10.348	14.69
ENSMUSG00000086554	9530034E10Rik	0	-1.49985	0.0102283	1.06779	0.00136679	31	44	29	28	11	5	4	12	3.396	5.282	3.223	2.921	1.734	1.162	0.538	1.422
ENSMUSG00000000340	Dbt	0	0.696632	0.01032	3.05799	0.00138205	57	52	62	72	60	49	64	98	6.245	6.242	6.891	7.511	9.456	11.387	8.601	11.609
ENSMUSG00000074403	Hist2h3b	0	3.80392	0.0103319	-0.751995	0.00138549	0	0	3	6	20	2	22	26	0	0	0.333	0.626	3.152	0.465	2.957	3.08
ENSMUSG00000085601	Gm4969	0	2.39484	0.0103319	-0.74096	0.00138606	4	3	1	1	11	4	15	6	0.438	0.36	0.111	0.104	1.734	0.93	2.016	0.711
ENSMUSG00000004043	Stat5a	0	-0.616835	0.0103326	4.17963	0.00138675	206	197	253	180	77	76	96	122	22.57	23.649	28.119	18.777	12.135	17.661	12.902	14.453
ENSMUSG00000048776	Pthlh	0	-1.70755	0.0103464	0.479242	0.00138921	20	20	24	26	5	4	9	2	2.191	2.401	2.667	2.712	0.788	0.93	1.21	0.237
ENSMUSG00000046846	Spesp1	0	-1.02847	0.0103661	2.13629	0.00139246	71	54	49	56	18	18	25	16	7.779	6.482	5.446	5.842	2.837	4.183	3.36	1.895
ENSMUSG00000032718	Mansc1	0	1.8138	0.0103856	-0.109136	0.00139568	4	2	6	6	9	5	11	21	0.438	0.24	0.667	0.626	1.418	1.162	1.478	2.488
ENSMUSG00000021414	Fam217a	0	-1.78324	0.0104193	1.24468	0.00140081	40	56	34	39	7	2	25	7	4.383	6.723	3.779	4.068	1.103	0.465	3.36	0.829
ENSMUSG00000019808	Adat2	0	0.585389	0.0104275	3.98908	0.00140253	138	90	130	128	130	80	144	142	15.12	10.804	14.449	13.353	20.488	18.59	19.352	16.822
ENSMUSG00000024413	Npc1	0	0.738999	0.0104307	4.4387	0.00140356	123	171	180	161	163	103	168	312	13.476	20.528	20.006	16.795	25.689	23.935	22.578	36.961
ENSMUSG00000102302	Gm38190	0	1.65223	0.0104539	0.554503	0.00140912	7	9	13	3	19	14	16	15	0.767	1.08	1.445	0.313	2.994	3.253	2.15	1.777
ENSMUSG00000085255	Taco1os	0	1.27174	0.0104539	1.75899	0.00140912	24	20	10	32	36	19	43	36	2.63	2.401	1.111	3.338	5.674	4.415	5.779	4.265
ENSMUSG00000030674	Qprt	0	-2.05927	0.0104557	0.412158	0.00141048	28	30	32	16	5	1	2	11	3.068	3.601	3.557	1.669	0.788	0.232	0.269	1.303
ENSMUSG00000023965	Fbxl17	0	-0.704045	0.0104701	3.33715	0.00141314	100	120	115	149	50	33	50	68	10.956	14.405	12.781	15.543	7.88	7.669	6.72	8.056
ENSMUSG00000034881	Tbxa2r	0	-1.28479	0.0104843	1.32872	0.00141565	27	27	46	46	11	9	10	9	2.958	3.241	5.113	4.799	1.734	2.091	1.344	1.066
ENSMUSG00000036120	Rfxank	0	-0.64139	0.0105079	3.48695	0.00141959	150	124	127	123	56	33	67	74	16.435	14.886	14.115	12.831	8.826	7.669	9.004	8.766
ENSMUSG00000033083	Tbc1d4	0	-1.02315	0.0105079	3.1543	0.00142007	124	136	132	80	41	40	43	33	13.586	16.326	14.671	8.345	6.462	9.295	5.779	3.909
ENSMUSG00000050840	Cdh20	0	-0.927132	0.0105751	2.42378	0.001431	72	63	68	67	33	19	28	19	7.889	7.563	7.558	6.989	5.201	4.415	3.763	2.251
ENSMUSG00000097558	Gm26902	0	1.86926	0.0105751	-0.175843	0.00143076	5	1	5	7	11	6	11	14	0.548	0.12	0.556	0.73	1.734	1.394	1.478	1.658
ENSMUSG00000030672	Mylpf	0	-0.836341	0.0105814	3.38172	0.00143356	157	122	95	150	60	36	44	57	17.201	14.646	10.559	15.648	9.456	8.366	5.913	6.752
ENSMUSG00000035493	Tgfbi	0	1.08996	0.0105814	2.95051	0.00143281	33	49	64	59	70	32	70	139	3.616	5.882	7.113	6.155	11.032	7.436	9.407	16.466
ENSMUSG00000001119	Col6a1	0	0.946278	0.010609	5.16426	0.00143806	192	198	232	385	250	182	309	634	21.036	23.769	25.785	40.162	39.401	42.293	41.527	75.106
ENSMUSG00000026614	Slc30a10	0	-1.62248	0.0106489	0.745182	0.00144615	28	33	28	18	7	7	5	4	3.068	3.962	3.112	1.878	1.103	1.627	0.672	0.474
ENSMUSG00000086368	Gm13830	0	0.857294	0.0106489	2.45518	0.00144588	38	44	32	36	55	33	53	45	4.163	5.282	3.557	3.755	8.668	7.669	7.123	5.331
ENSMUSG00000052336	Cx3cr1	0	1.22644	0.0106718	1.02752	0.00145214	11	16	8	14	16	16	21	24	1.205	1.921	0.889	1.46	2.522	3.718	2.822	2.843
ENSMUSG00000047261	Gap43	0	1.03944	0.0106718	4.97927	0.00145216	160	197	166	346	222	153	303	581	17.53	23.649	18.45	36.094	34.988	35.554	40.721	68.827
ENSMUSG00000022034	Esco2	0	-0.743284	0.0107037	6.42061	0.00145714	1293	701	1179	1055	541	242	554	396	141.665	84.152	131.038	110.055	85.264	56.236	74.453	46.912
ENSMUSG00000050931	Sgms2	0	0.663764	0.0107085	5.02325	0.0014584	211	235	208	322	207	189	261	408	23.118	28.211	23.118	33.59	32.624	43.92	35.076	48.333
ENSMUSG00000105950	Gm43679	0	1.63252	0.0107409	0.0876101	0.00146513	5	4	11	3	12	7	13	14	0.548	0.48	1.223	0.313	1.891	1.627	1.747	1.658
ENSMUSG00000045232	Rln3	0	3.07994	0.0107439	-1.65495	0.0014667	2	1	0	0	4	7	10	3	0.219	0.12	0	0	0.63	1.627	1.344	0.355
ENSMUSG00000097402	Gm17399	0	0.982325	0.0107439	2.35647	0.00146698	41	28	34	30	57	38	51	37	4.492	3.361	3.779	3.13	8.983	8.83	6.854	4.383
ENSMUSG00000030930	Chst15	0	-1.65574	0.0107451	1.25613	0.00146788	41	50	27	49	7	2	13	16	4.492	6.002	3.001	5.112	1.103	0.465	1.747	1.895
ENSMUSG00000041528	Rnf123	0	-0.765401	0.0107451	2.82472	0.00146839	85	85	92	82	26	22	42	50	9.313	10.204	10.225	8.554	4.098	5.112	5.644	5.923
ENSMUSG00000029826	Zc3hav1	0	0.631583	0.0107908	4.42733	0.0014759	160	155	180	151	144	112	162	286	17.53	18.607	20.006	15.752	22.695	26.026	21.771	33.881
ENSMUSG00000038070	Cntln	0	-0.972391	0.0107909	4.05971	0.00147655	207	143	209	358	63	52	75	119	22.68	17.167	23.229	37.346	9.929	12.084	10.079	14.097
ENSMUSG00000050605	Zfp61	0	-0.775944	0.0108232	4.57181	0.00148231	336	252	330	260	139	51	174	125	36.813	30.251	36.677	27.123	21.907	11.851	23.384	14.808
ENSMUSG00000040410	Fbxl4	0	0.66924	0.0108251	3.81638	0.00148375	88	97	108	125	89	80	119	172	9.642	11.644	12.003	13.04	14.027	18.59	15.993	20.376
ENSMUSG00000106446	Gm42970	0	2.67598	0.0108253	-1.21356	0.00148457	1	0	3	2	9	2	11	7	0.11	0	0.333	0.209	1.418	0.465	1.478	0.829
ENSMUSG00000078490	Cfap74	0	1.39098	0.0108253	1.14819	0.00148532	10	13	16	10	32	19	25	16	1.096	1.561	1.778	1.043	5.043	4.415	3.36	1.895
ENSMUSG00000079852	Klra4	0	-0.943542	0.0108376	4.2819	0.00148799	206	190	250	411	70	56	95	149	22.57	22.809	27.786	42.875	11.032	13.013	12.767	17.651
ENSMUSG00000037628	Cdkn3	0	-1.03897	0.0108589	3.75157	0.00149217	280	142	146	167	83	50	59	49	30.678	17.046	16.227	17.421	13.081	11.619	7.929	5.805
ENSMUSG00000027820	Mme	0	-1.05042	0.0108753	2.50093	0.00149506	81	74	82	60	36	25	20	20	8.875	8.883	9.114	6.259	5.674	5.809	2.688	2.369
ENSMUSG00000063382	Bcl9l	0	-0.775142	0.0108947	3.64548	0.00149836	113	183	145	174	55	49	62	74	12.381	21.968	16.116	18.151	8.668	11.387	8.332	8.766
ENSMUSG00000022053	Ebf2	0	0.603909	0.0109328	4.09527	0.00150614	116	124	161	115	113	110	149	161	12.709	14.886	17.894	11.997	17.809	25.562	20.024	19.073
ENSMUSG00000097785	B230217O12Rik	0	1.53962	0.0109328	0.575912	0.00150562	6	13	6	7	24	12	13	15	0.657	1.561	0.667	0.73	3.782	2.789	1.747	1.777
ENSMUSG00000025515	Muc2	0	1.54924	0.0109616	0.414354	0.00151241	4	6	13	6	14	13	16	13	0.438	0.72	1.445	0.626	2.206	3.021	2.15	1.54
ENSMUSG00000040276	Pacsin1	0	-0.997102	0.0109616	3.01408	0.00151332	75	119	126	104	41	32	44	28	8.217	14.285	14.004	10.849	6.462	7.436	5.913	3.317
ENSMUSG00000042675	Ypel3	0	0.824633	0.0109669	5.0228	0.00151469	225	189	265	218	274	343	219	273	24.652	22.689	29.453	22.741	43.183	79.706	29.432	32.341
ENSMUSG00000044367	Slc16a13	0	-1.03182	0.0109721	2.41695	0.00151603	81	59	94	57	23	14	19	42	8.875	7.083	10.447	5.946	3.625	3.253	2.553	4.975
ENSMUSG00000102368	4930590L20Rik	0	1.80364	0.0109789	0.232653	0.00151762	7	4	13	2	11	11	15	17	0.767	0.48	1.445	0.209	1.734	2.556	2.016	2.014
ENSMUSG00000003752	Itpkc	0	0.815527	0.0109837	2.4203	0.00151892	34	28	38	51	49	31	47	52	3.725	3.361	4.223	5.32	7.723	7.204	6.316	6.16
ENSMUSG00000047369	Dnah14	0	-0.697791	0.0109852	3.78475	0.00152009	149	184	161	152	67	61	80	64	16.325	22.088	17.894	15.856	10.559	14.175	10.751	7.582
ENSMUSG00000036022	Fam122b	0	0.990606	0.0109852	2.05186	0.0015204	22	19	37	34	34	23	36	58	2.41	2.281	4.112	3.547	5.359	5.345	4.838	6.871
ENSMUSG00000044835	Ankrd45	0	-0.682925	0.0109943	4.35205	0.00152359	275	225	265	196	117	79	121	92	30.13	27.01	29.453	20.446	18.44	18.358	16.261	10.899
ENSMUSG00000021432	Slc35b3	0	0.598912	0.0109946	4.21033	0.00152555	137	128	158	141	153	74	182	187	15.01	15.366	17.561	14.709	24.113	17.196	24.459	22.153
ENSMUSG00000026365	Cfh	0	-1.30428	0.0109992	2.09885	0.00152683	42	79	51	86	12	16	15	26	4.602	9.484	5.668	8.971	1.891	3.718	2.016	3.08
ENSMUSG00000074743	Thbd	0	1.17972	0.0111259	3.18164	0.0015483	41	47	54	96	58	50	94	178	4.492	5.642	6.002	10.014	9.141	11.619	12.633	21.087
ENSMUSG00000030827	Fgf21	0	1.87632	0.0111335	-0.195439	0.00155008	4	3	6	3	13	3	15	14	0.438	0.36	0.667	0.313	2.049	0.697	2.016	1.658
ENSMUSG00000031375	Bgn	0	0.772818	0.0111851	7.79906	0.00155916	1284	1513	1481	2177	1392	1220	1791	3565	140.679	181.629	164.603	227.1	219.384	283.502	240.695	422.323
ENSMUSG00000023391	Dlx2	0	-2.32136	0.011192	-0.289484	0.00156402	21	21	13	16	1	0	4	6	2.301	2.521	1.445	1.669	0.158	0	0.538	0.711
ENSMUSG00000027859	Ngf	0	-0.647811	0.011192	5.34844	0.00156143	404	411	504	606	159	150	204	341	44.264	49.339	56.016	63.216	25.059	34.857	27.416	40.396
ENSMUSG00000086697	4933427G23Rik	0	1.59964	0.011192	0.452532	0.00156497	8	9	4	7	9	16	18	17	0.877	1.08	0.445	0.73	1.418	3.718	2.419	2.014
ENSMUSG00000015501	Hivep2	0	-0.591634	0.011192	4.33536	0.0015638	235	208	257	215	130	81	106	100	25.747	24.969	28.564	22.428	20.488	18.823	14.245	11.846
ENSMUSG00000097186	Gm26595	0	-2.70536	0.011192	-1.71	0.00156598	4	6	12	7	0	0	2	0	0.438	0.72	1.334	0.73	0	0	0.269	0
ENSMUSG00000037578	Pkd2l1	0	0.644745	0.011192	4.29556	0.00156568	184	135	132	136	176	116	126	211	20.16	16.206	14.671	14.187	27.738	26.956	16.933	24.996
ENSMUSG00000024260	Sap130	0	0.998381	0.0111997	4.47429	0.00156771	125	126	224	117	191	256	181	179	13.695	15.126	24.896	12.205	30.102	59.489	24.325	21.205
ENSMUSG00000041329	Atp1b2	0	-0.952608	0.0112228	2.72781	0.00157159	77	65	109	93	44	20	34	25	8.436	7.803	12.115	9.702	6.935	4.648	4.569	2.962
ENSMUSG00000032443	Zcwpw2	0	0.705951	0.0112273	3.96761	0.00157288	102	147	97	111	137	103	137	125	11.175	17.647	10.781	11.579	21.592	23.935	18.412	14.808
ENSMUSG00000103497	Gm37407	0	1.03281	0.0112533	2.66027	0.00157903	33	65	32	41	42	39	64	89	3.616	7.803	3.557	4.277	6.619	9.063	8.601	10.543
ENSMUSG00000085843	Kank4os	0	-0.877671	0.0112533	3.28791	0.00157818	123	135	129	99	43	44	59	37	13.476	16.206	14.337	10.327	6.777	10.225	7.929	4.383
ENSMUSG00000108661	Gm45172	0	-2.23472	0.0113178	-1.14977	0.00158951	10	6	9	10	2	0	1	1	1.096	0.72	1	1.043	0.315	0	0.134	0.118
ENSMUSG00000034522	Zfp395	0	1.18565	0.0113357	0.940965	0.00159402	10	10	12	13	23	15	17	17	1.096	1.2	1.334	1.356	3.625	3.486	2.285	2.014
ENSMUSG00000027499	Pkia	0	0.979234	0.0113549	1.96495	0.00159803	27	19	24	35	38	17	37	51	2.958	2.281	2.667	3.651	5.989	3.95	4.972	6.042
ENSMUSG00000053046	Brsk2	0	-0.757197	0.011409	2.98627	0.0016083	86	87	107	102	50	27	30	49	9.422	10.444	11.892	10.64	7.88	6.274	4.032	5.805
ENSMUSG00000067869	Tcea1-ps1	0	0.622397	0.0114609	3.92821	0.00161629	150	97	102	113	123	80	115	165	16.435	11.644	11.337	11.788	19.385	18.59	15.455	19.547
ENSMUSG00000047603	Zfp235	0	-0.758236	0.0114772	2.88689	0.00162083	85	88	98	81	40	33	33	36	9.313	10.564	10.892	8.45	6.304	7.669	4.435	4.265
ENSMUSG00000020359	Phykpl	0	-0.887528	0.0114772	3.49337	0.00162193	141	139	122	173	44	39	38	102	15.448	16.686	13.559	18.047	6.935	9.063	5.107	12.083
ENSMUSG00000048924	Ccdc125	0	-0.979907	0.0114772	2.64103	0.00162154	87	93	60	83	29	30	23	29	9.532	11.164	6.669	8.658	4.571	6.971	3.091	3.435
ENSMUSG00000054901	Arhgef33	0	-0.69923	0.0114772	3.02824	0.00162062	97	93	90	101	42	34	45	39	10.628	11.164	10.003	10.536	6.619	7.901	6.048	4.62
ENSMUSG00000039738	Slx4	0	-0.944946	0.0114949	2.42929	0.0016251	82	54	64	79	22	20	18	40	8.984	6.482	7.113	8.241	3.467	4.648	2.419	4.739
ENSMUSG00000027454	Gins1	0	-0.758151	0.0115134	4.06148	0.00162906	232	155	215	204	106	60	99	66	25.419	18.607	23.896	21.281	16.706	13.943	13.305	7.819
ENSMUSG00000033717	Adra2a	0	1.84765	0.0115773	-0.385394	0.00163878	5	2	4	3	11	3	10	14	0.548	0.24	0.445	0.313	1.734	0.697	1.344	1.658
ENSMUSG00000084009	Rhox7-ps1	0	-0.743504	0.011612	3.63043	0.00164572	156	131	172	133	58	48	86	53	17.092	15.726	19.117	13.874	9.141	11.154	11.558	6.279
ENSMUSG00000086544	Chn1os3	0	-2.01165	0.0116278	-0.258747	0.00164931	21	12	13	17	2	1	1	7	2.301	1.441	1.445	1.773	0.315	0.232	0.134	0.829
ENSMUSG00000030145	Zfp248	0	-0.750359	0.0116466	3.20105	0.00165266	113	76	129	130	48	34	45	51	12.381	9.123	14.337	13.561	7.565	7.901	6.048	6.042
ENSMUSG00000107756	Gm44164	0	1.02815	0.011674	1.88716	0.00165723	21	26	20	30	27	18	38	56	2.301	3.121	2.223	3.13	4.255	4.183	5.107	6.634
ENSMUSG00000074553	Eif1-ps1	0	2.1796	0.0116839	-0.333017	0.00165999	1	2	4	8	14	7	6	17	0.11	0.24	0.445	0.835	2.206	1.627	0.806	2.014
ENSMUSG00000051166	Eml5	0	0.662588	0.0116866	4.09691	0.00166173	110	160	116	120	129	119	148	144	12.052	19.207	12.893	12.518	20.331	27.653	19.89	17.059
ENSMUSG00000040624	Plekhg1	0	-0.826703	0.0117148	2.59412	0.00166711	81	88	66	65	28	20	30	35	8.875	10.564	7.335	6.781	4.413	4.648	4.032	4.146
ENSMUSG00000041889	Shisa4	0	0.813064	0.011764	4.23811	0.00167644	118	126	124	170	137	98	136	307	12.928	15.126	13.782	17.734	21.592	22.773	18.277	36.368
ENSMUSG00000055305	Zfp93	0	-0.809645	0.011764	2.32734	0.00167632	57	66	58	65	25	15	29	26	6.245	7.923	6.446	6.781	3.94	3.486	3.897	3.08
ENSMUSG00000074704	Rad21l	0	-1.20257	0.0117943	1.32347	0.00168451	29	25	40	48	10	8	12	10	3.177	3.001	4.446	5.007	1.576	1.859	1.613	1.185
ENSMUSG00000047976	Kcna1	0	-2.38105	0.0117943	-1.4768	0.0016838	7	5	9	8	0	0	1	2	0.767	0.6	1	0.835	0	0	0.134	0.237
ENSMUSG00000049511	Htr1b	0	-1.19193	0.0118164	2.18499	0.00168845	40	86	58	80	19	14	20	21	4.383	10.324	6.446	8.345	2.994	3.253	2.688	2.488
ENSMUSG00000036292	Gramd1c	0	-0.848449	0.0118733	2.79868	0.00169866	81	101	97	70	42	21	33	35	8.875	12.125	10.781	7.302	6.619	4.88	4.435	4.146
ENSMUSG00000021986	Amer2	0	1.4398	0.0119046	0.943348	0.00170521	18	8	13	6	30	12	19	20	1.972	0.96	1.445	0.626	4.728	2.789	2.553	2.369
ENSMUSG00000019214	Chtf18	0	-0.698669	0.0119046	3.76281	0.00170513	164	144	175	158	101	45	55	76	17.968	17.287	19.45	16.482	15.918	10.457	7.392	9.003
ENSMUSG00000000690	Hoxb6	0	-0.592334	0.0119261	4.02472	0.00170899	218	144	200	190	82	54	85	119	23.885	17.287	22.229	19.82	12.923	12.548	11.423	14.097
ENSMUSG00000057751	Megf6	0	-1.36022	0.0119295	1.90824	0.00171017	58	69	47	46	28	13	13	9	6.355	8.283	5.224	4.799	4.413	3.021	1.747	1.066
ENSMUSG00000031758	Cdyl2	0	-0.696697	0.0120009	3.51201	0.00172111	117	150	150	120	56	49	61	58	12.819	18.007	16.672	12.518	8.826	11.387	8.198	6.871
ENSMUSG00000043429	Ccdc185	0	-2.81369	0.0120413	-1.42867	0.00172826	9	18	7	5	1	0	1	0	0.986	2.161	0.778	0.522	0.158	0	0.134	0
ENSMUSG00000056073	Grik2	0	1.31945	0.0120413	0.844112	0.001729	11	8	14	9	18	7	24	26	1.205	0.96	1.556	0.939	2.837	1.627	3.225	3.08
ENSMUSG00000039405	Prss23	0	-0.710354	0.0120701	8.25665	0.00173385	2965	3599	3205	5100	1188	994	1555	2683	324.855	432.044	356.214	532.02	187.233	230.985	208.979	317.838
ENSMUSG00000021287	Xrcc3	0	-1.03895	0.0121357	1.93701	0.00174468	62	55	41	45	20	13	18	15	6.793	6.603	4.557	4.694	3.152	3.021	2.419	1.777
ENSMUSG00000067529	Olfr1423	0	-1.47125	0.0121496	1.342	0.00174809	45	34	29	43	13	13	9	5	4.93	4.082	3.223	4.486	2.049	3.021	1.21	0.592
ENSMUSG00000046192	Iqub	0	-1.69197	0.0122399	0.195077	0.00176465	17	14	20	24	2	3	8	3	1.863	1.681	2.223	2.504	0.315	0.697	1.075	0.355
ENSMUSG00000067768	Xlr4b	0	-0.97902	0.01224	5.83125	0.00176538	958	490	903	732	349	119	429	222	104.962	58.822	100.362	76.361	55.004	27.653	57.654	26.299
ENSMUSG00000049128	Ivl	0	-2.68331	0.0122503	0.32942	0.00176758	27	11	44	53	4	1	5	2	2.958	1.321	4.89	5.529	0.63	0.232	0.672	0.237
ENSMUSG00000015944	Gatsl2	0	-0.75297	0.0123259	3.227	0.00177979	103	128	98	118	45	44	44	47	11.285	15.366	10.892	12.309	7.092	10.225	5.913	5.568
ENSMUSG00000036931	Nfkbid	0	-0.951651	0.0123259	1.87269	0.00178063	44	38	53	53	18	11	22	15	4.821	4.562	5.891	5.529	2.837	2.556	2.957	1.777
ENSMUSG00000046573	Lyrm4	0	0.610773	0.0123259	5.11075	0.00178061	311	243	243	237	234	276	266	301	34.074	29.171	27.008	24.723	36.879	64.137	35.748	35.658
ENSMUSG00000026669	Mcm10	0	-0.680949	0.0123464	4.93569	0.00178432	415	295	396	335	207	110	178	129	45.469	35.413	44.013	34.946	32.624	25.562	23.922	15.282
ENSMUSG00000075227	Znhit2	0	-0.594462	0.0124964	4.73619	0.00181037	330	282	287	327	126	91	119	235	36.156	33.853	31.898	34.112	19.858	21.146	15.993	27.839
ENSMUSG00000027079	Clp1	0	-0.694926	0.0124977	4.46204	0.00181201	253	189	358	272	130	60	129	130	27.72	22.689	39.789	28.374	20.488	13.943	17.336	15.4
ENSMUSG00000030402	Ppm1n	0	-1.7251	0.0125173	0.730649	0.00181631	26	39	25	26	12	1	6	7	2.849	4.682	2.779	2.712	1.891	0.232	0.806	0.829
ENSMUSG00000032850	Rnft2	0	-1.38524	0.0125482	1.00976	0.00182225	43	26	28	23	9	8	6	7	4.711	3.121	3.112	2.399	1.418	1.859	0.806	0.829
ENSMUSG00000021939	Ctsb	0	0.619014	0.0125583	9.0403	0.00182569	3496	3677	3695	5091	3287	2671	4306	7257	383.033	441.407	410.675	531.081	518.043	620.684	578.69	859.692
ENSMUSG00000050174	Nudt6	0	-0.639559	0.0126435	4.11921	0.00184199	188	177	234	200	111	76	83	83	20.598	21.248	26.008	20.864	17.494	17.661	11.154	9.832
ENSMUSG00000029386	Tctn2	0	-0.598633	0.012677	3.42046	0.00184802	122	107	117	141	53	45	56	64	13.367	12.845	13.004	14.709	8.353	10.457	7.526	7.582
ENSMUSG00000022519	Srl	0	-0.696857	0.012677	3.59388	0.00184835	131	130	163	145	86	43	50	65	14.353	15.606	18.116	15.126	13.554	9.992	6.72	7.7
ENSMUSG00000039629	Strip2	0	-0.942975	0.0127598	2.41248	0.00186588	54	54	82	92	25	13	30	30	5.916	6.482	9.114	9.597	3.94	3.021	4.032	3.554
ENSMUSG00000019929	Dcn	0	0.967432	0.0127598	5.9719	0.00186711	310	332	453	660	413	303	602	1158	33.965	39.855	50.348	68.85	65.09	70.411	80.904	137.181
ENSMUSG00000050410	Tcf19	0	-0.665985	0.0127598	3.28653	0.00186647	120	86	120	130	46	42	50	56	13.148	10.324	13.337	13.561	7.25	9.76	6.72	6.634
ENSMUSG00000092570	Plut	0	-1.38471	0.0127668	1.13859	0.00186961	40	30	44	22	12	4	8	10	4.383	3.601	4.89	2.295	1.891	0.93	1.075	1.185
ENSMUSG00000018893	Mb	0	-2.37559	0.0128241	-0.321306	0.00187951	19	18	14	16	4	1	0	6	2.082	2.161	1.556	1.669	0.63	0.232	0	0.711
ENSMUSG00000062519	Zfp398	0	0.705081	0.0128979	3.47503	0.00189305	60	84	105	79	83	62	113	103	6.574	10.084	11.67	8.241	13.081	14.407	15.186	12.202
ENSMUSG00000031880	Rrad	0	-1.03003	0.0128979	2.30527	0.00189332	82	44	72	73	28	9	27	27	8.984	5.282	8.002	7.615	4.413	2.091	3.629	3.199
ENSMUSG00000023904	Hcfc1r1	0	0.607089	0.0128979	7.13577	0.00189277	890	972	1114	1305	872	691	1186	1907	97.511	116.684	123.814	136.135	137.43	160.574	159.388	225.91
ENSMUSG00000032118	Fez1	0	0.844455	0.0129481	5.92733	0.00190145	329	395	395	624	385	334	499	1020	36.046	47.418	43.902	65.094	60.677	77.615	67.061	120.833
ENSMUSG00000037112	Sik2	0	0.615268	0.0129514	4.36482	0.00190419	163	159	167	127	167	132	192	153	17.859	19.087	18.561	13.248	26.32	30.674	25.803	18.125
ENSMUSG00000020617	1700012B07Rik	0	-0.794749	0.0129514	2.80187	0.00190411	90	94	80	80	44	17	33	43	9.861	11.284	8.891	8.345	6.935	3.95	4.435	5.094
ENSMUSG00000020674	Pxdn	0	-0.607036	0.0129514	3.99449	0.0019034	194	193	150	201	82	52	83	113	21.255	23.169	16.672	20.968	12.923	12.084	11.154	13.386
ENSMUSG00000090877	Hspa1b	0	0.950696	0.0130143	2.38936	0.00191496	29	21	51	44	51	33	52	48	3.177	2.521	5.668	4.59	8.038	7.669	6.988	5.686
ENSMUSG00000054855	Rnd1	0	1.42185	0.0130427	0.623171	0.0019199	8	10	6	10	11	11	14	30	0.877	1.2	0.667	1.043	1.734	2.556	1.881	3.554
ENSMUSG00000054027	Nt5dc3	0	0.923313	0.0130804	2.72409	0.00192621	60	49	39	33	43	48	56	86	6.574	5.882	4.335	3.442	6.777	11.154	7.526	10.188
ENSMUSG00000048755	Mcat	0	-0.666563	0.0130922	4.982	0.00193122	493	267	375	390	156	85	200	215	54.015	32.052	41.679	40.684	24.586	19.752	26.878	25.47
ENSMUSG00000027229	Terb2	0	-0.647011	0.013112	4.45955	0.00193544	261	220	313	235	153	69	126	107	28.596	26.41	34.788	24.515	24.113	16.034	16.933	12.676
ENSMUSG00000040363	Bcor	0	-0.692329	0.01322	3.48173	0.00195523	152	125	152	106	52	35	58	80	16.654	15.006	16.894	11.058	8.195	8.133	7.795	9.477
ENSMUSG00000028874	Fgr	0	-1.22355	0.0132325	0.745382	0.00195785	26	20	25	24	7	3	7	10	2.849	2.401	2.779	2.504	1.103	0.697	0.941	1.185
ENSMUSG00000035007	Rundc1	0	-0.691188	0.0132373	3.41993	0.00195953	127	129	118	125	40	51	62	60	13.915	15.486	13.115	13.04	6.304	11.851	8.332	7.108
ENSMUSG00000027273	Snap25	0	-1.48894	0.0132719	0.763749	0.00196601	20	26	32	26	5	7	3	11	2.191	3.121	3.557	2.712	0.788	1.627	0.403	1.303
ENSMUSG00000032322	Pstpip1	0	-0.926621	0.0133013	2.75449	0.00197268	100	97	80	67	23	33	32	35	10.956	11.644	8.891	6.989	3.625	7.669	4.301	4.146
ENSMUSG00000036733	Rbm42	0	2.98435	0.0133229	-1.17438	0.00197744	1	3	1	0	5	16	8	5	0.11	0.36	0.111	0	0.788	3.718	1.075	0.592
ENSMUSG00000029431	B3gnt4	0	-1.20446	0.0133645	1.16071	0.00198519	34	31	31	32	9	3	11	16	3.725	3.721	3.445	3.338	1.418	0.697	1.478	1.895
ENSMUSG00000101042	Gm28167	0	-1.399	0.0133645	0.259865	0.00198595	19	15	19	17	6	3	4	4	2.082	1.801	2.112	1.773	0.946	0.697	0.538	0.474
ENSMUSG00000052557	Gan	0	-0.681931	0.0133856	3.92474	0.00199024	195	196	169	155	55	64	86	101	21.365	23.529	18.783	16.169	8.668	14.872	11.558	11.965
ENSMUSG00000029178	Klf3	0	0.707711	0.0134732	5.01124	0.00200603	221	193	231	311	212	168	247	480	24.213	23.169	25.674	32.443	33.412	39.04	33.195	56.863
ENSMUSG00000071749	4933412E24Rik	0	-2.34776	0.0135423	-0.355234	0.0020179	15	17	23	12	3	0	7	1	1.643	2.041	2.556	1.252	0.473	0	0.941	0.118
ENSMUSG00000098789	Jmjd7	0	0.691923	0.0135588	3.01418	0.00202221	56	61	50	68	63	48	80	68	6.136	7.323	5.557	7.094	9.929	11.154	10.751	8.056
ENSMUSG00000087098	Gm11884	0	1.61139	0.0135596	0.655916	0.00202363	5	8	18	5	11	17	17	25	0.548	0.96	2.001	0.522	1.734	3.95	2.285	2.962
ENSMUSG00000029311	Hsd17b11	0	0.829909	0.0136124	3.91411	0.00203362	112	73	149	96	165	97	92	168	12.271	8.763	16.56	10.014	26.005	22.541	12.364	19.902
ENSMUSG00000078439	Smim24	0	0.912092	0.0136124	3.19989	0.00203388	62	83	59	47	75	62	116	70	6.793	9.964	6.557	4.903	11.82	14.407	15.589	8.292
ENSMUSG00000030336	Cd27	0	-1.35958	0.0136604	0.870117	0.00204186	23	34	26	26	12	3	7	7	2.52	4.082	2.89	2.712	1.891	0.697	0.941	0.829
ENSMUSG00000087368	BC065397	0	0.832183	0.0136998	3.3291	0.00205174	62	83	67	66	84	65	124	72	6.793	9.964	7.447	6.885	13.239	15.105	16.665	8.529
ENSMUSG00000004473	Clec11a	0	-0.880043	0.0137445	2.21852	0.00206079	48	61	64	63	17	14	22	35	5.259	7.323	7.113	6.572	2.679	3.253	2.957	4.146
ENSMUSG00000004864	Mapk13	0	0.869112	0.0137445	4.21924	0.00206164	104	110	120	196	124	114	140	297	11.395	13.205	13.337	20.446	19.543	26.491	18.815	35.184
ENSMUSG00000021464	Ror2	0	0.595606	0.0137715	3.57011	0.00206729	90	84	98	83	100	76	98	93	9.861	10.084	10.892	8.658	15.76	17.661	13.17	11.017
ENSMUSG00000020228	Helb	0	-0.601848	0.0138191	4.17729	0.00207685	208	185	223	205	121	72	96	85	22.789	22.208	24.785	21.385	19.07	16.731	12.902	10.069
ENSMUSG00000031706	Rfx1	0	0.746064	0.0138191	3.8522	0.00207664	86	83	149	101	140	105	111	117	9.422	9.964	16.56	10.536	22.065	24.4	14.917	13.86
ENSMUSG00000027555	Car13	0	1.01841	0.0138926	2.01877	0.00209113	16	28	33	31	27	26	41	54	1.753	3.361	3.668	3.234	4.255	6.042	5.51	6.397
ENSMUSG00000064158	Izumo1	0	-0.969905	0.0139018	2.29494	0.00209352	46	70	82	59	25	17	24	21	5.04	8.403	9.114	6.155	3.94	3.95	3.225	2.488
ENSMUSG00000050777	Tmem37	0	-0.829004	0.0139208	6.27965	0.00209862	716	849	955	1506	285	234	368	690	78.447	101.919	106.142	157.102	44.917	54.377	49.456	81.74
ENSMUSG00000002228	Ppm1j	0	-0.713844	0.0139575	3.86882	0.00210659	172	158	206	153	64	78	57	92	18.845	18.967	22.896	15.961	10.087	18.126	7.66	10.899
ENSMUSG00000036864	Proser3	0	-0.890844	0.0139712	1.9533	0.00210947	52	48	43	53	14	11	23	24	5.697	5.762	4.779	5.529	2.206	2.556	3.091	2.843
ENSMUSG00000103039	Gm37123	0	2.48435	0.0139941	-1.48132	0.00211374	1	0	1	3	7	2	7	5	0.11	0	0.111	0.313	1.103	0.465	0.941	0.592
ENSMUSG00000073421	H2-Ab1	0	1.71269	0.0140213	0.0557948	0.00211949	6	3	4	8	8	6	12	25	0.657	0.36	0.445	0.835	1.261	1.394	1.613	2.962
ENSMUSG00000036469	2001-03-01	0	-2.65662	0.0140932	-1.91962	0.00213117	13	3	5	5	1	0	0	0	1.424	0.36	0.556	0.522	0.158	0	0	0
ENSMUSG00000112039	Gm5136	0	-1.0941	0.0141175	1.89313	0.00213567	63	36	58	49	19	9	11	28	6.902	4.322	6.446	5.112	2.994	2.091	1.478	3.317
ENSMUSG00000110945	AC133650.1	0	-0.694431	0.0141187	3.74215	0.00213763	155	185	179	121	68	46	73	78	16.982	22.208	19.895	12.622	10.717	10.689	9.811	9.24
ENSMUSG00000024664	Fads3	0	0.746504	0.014171	5.02955	0.00215009	199	195	224	348	214	186	251	474	21.803	23.409	24.896	36.303	33.727	43.222	33.732	56.152
ENSMUSG00000034245	Hdac11	0	0.710858	0.014173	3.51434	0.00215151	83	107	74	69	99	78	90	99	9.094	12.845	8.225	7.198	15.603	18.126	12.095	11.728
ENSMUSG00000031105	Slc25a14	0	-0.651893	0.0141937	3.36892	0.00215548	123	120	137	104	48	35	50	78	13.476	14.405	15.227	10.849	7.565	8.133	6.72	9.24
ENSMUSG00000027777	Schip1	0	-1.65764	0.0142082	0.182811	0.00216016	21	19	15	18	5	2	7	2	2.301	2.281	1.667	1.878	0.788	0.465	0.941	0.237
ENSMUSG00000110633	Gm32122	0	0.952461	0.0142082	1.94664	0.00216004	28	23	27	22	29	33	42	31	3.068	2.761	3.001	2.295	4.571	7.669	5.644	3.672
ENSMUSG00000071573	Rnls	0	-0.846406	0.0142198	2.12937	0.00216358	59	46	51	61	23	13	26	20	6.464	5.522	5.668	6.363	3.625	3.021	3.494	2.369
ENSMUSG00000024589	Nedd4l	0	0.64137	0.0142255	4.2055	0.00216527	102	161	145	148	128	109	140	213	11.175	19.327	16.116	15.439	20.173	25.329	18.815	25.233
ENSMUSG00000045795	Whamm	0	0.929736	0.0142445	2.29882	0.00216982	28	38	38	27	33	44	39	56	3.068	4.562	4.223	2.817	5.201	10.225	5.241	6.634
ENSMUSG00000054280	Prr14l	0	-0.675634	0.0142449	5.43602	0.00217071	406	384	681	602	232	189	236	207	44.483	46.097	75.689	62.799	36.564	43.92	31.716	24.522
ENSMUSG00000050592	Fam78a	0	-1.63181	0.0142634	0.814565	0.0021752	35	27	38	17	4	5	11	5	3.835	3.241	4.223	1.773	0.63	1.162	1.478	0.592
ENSMUSG00000042496	Prdm10	0	0.639861	0.0142829	3.07415	0.00217901	71	54	65	61	74	39	78	78	7.779	6.482	7.224	6.363	11.663	9.063	10.483	9.24
ENSMUSG00000042213	Zfand4	0	-0.825717	0.0143165	2.71042	0.00218496	69	86	84	80	31	32	23	38	7.56	10.324	9.336	8.345	4.886	7.436	3.091	4.502
ENSMUSG00000001082	Mfsd10	0	0.588273	0.0143177	4.23639	0.00218637	161	148	131	134	138	101	131	228	17.64	17.767	14.56	13.979	21.749	23.47	17.605	27.01
ENSMUSG00000034911	Ushbp1	0	-1.67201	0.0143255	0.150857	0.00218915	20	19	17	14	4	6	2	3	2.191	2.281	1.889	1.46	0.63	1.394	0.269	0.355
ENSMUSG00000020908	Myh3	0	-0.887688	0.0143324	2.51846	0.00219156	70	83	63	73	25	22	19	42	7.669	9.964	7.002	7.615	3.94	5.112	2.553	4.975
ENSMUSG00000074682	Zcchc3	0	-0.766708	0.0144407	3.57952	0.0022118	136	108	193	148	61	43	78	52	14.901	12.965	21.451	15.439	9.614	9.992	10.483	6.16
ENSMUSG00000041544	Disp3	0	1.35564	0.0144983	0.49323	0.00222285	11	6	7	7	12	15	11	18	1.205	0.72	0.778	0.73	1.891	3.486	1.478	2.132
ENSMUSG00000039543	Cfap70	0	-1.19861	0.0145077	1.54751	0.00222615	46	38	39	41	25	6	8	14	5.04	4.562	4.335	4.277	3.94	1.394	1.075	1.658
ENSMUSG00000048728	Zfp454	0	-1.35961	0.0145149	1.12062	0.00222877	27	44	27	31	6	7	14	7	2.958	5.282	3.001	3.234	0.946	1.627	1.881	0.829
ENSMUSG00000065808	Gm23037	0	1.76727	0.0145311	0.37245	0.00223294	3	4	13	8	13	8	29	14	0.329	0.48	1.445	0.835	2.049	1.859	3.897	1.658
ENSMUSG00000056698	Elmod3	0	-0.61608	0.0145413	3.68655	0.00223536	162	142	136	152	85	41	72	68	17.749	17.046	15.115	15.856	13.396	9.528	9.676	8.056
ENSMUSG00000027368	Dusp2	0	-1.55671	0.0145602	0.696015	0.00224066	30	18	37	19	5	5	9	4	3.287	2.161	4.112	1.982	0.788	1.162	1.21	0.474
ENSMUSG00000097650	4921507G05Rik	0	1.76916	0.0145602	-0.764894	0.00224	2	3	2	3	8	4	8	6	0.219	0.36	0.222	0.313	1.261	0.93	1.075	0.711
ENSMUSG00000023923	Tbc1d5	0	-0.610844	0.0145766	3.55708	0.00224504	143	106	148	142	51	51	69	69	15.668	12.725	16.449	14.813	8.038	11.851	9.273	8.174
ENSMUSG00000025257	Ribc1	0	-0.618339	0.0146012	3.94422	0.00224968	175	153	217	175	79	40	101	105	19.174	18.367	24.118	18.256	12.451	9.295	13.574	12.439
ENSMUSG00000015085	Entpd2	0	1.14418	0.0146154	1.2733	0.00225272	17	18	16	9	18	21	24	26	1.863	2.161	1.778	0.939	2.837	4.88	3.225	3.08
ENSMUSG00000018451	6330403K07Rik	0	-0.969763	0.0146623	2.89742	0.0022608	129	83	115	70	45	23	25	44	14.134	9.964	12.781	7.302	7.092	5.345	3.36	5.212
ENSMUSG00000048458	Fam212b	0	-1.11586	0.0146874	2.37722	0.00226564	53	65	76	96	14	18	18	46	5.807	7.803	8.447	10.014	2.206	4.183	2.419	5.449
ENSMUSG00000081534	Slc48a1	0	0.669516	0.0146874	6.86958	0.0022678	711	815	878	1082	749	663	820	1746	77.9	97.837	97.584	112.872	118.045	154.067	110.201	206.838
ENSMUSG00000089874	9230117E06Rik	0	-1.25815	0.01472	1.08984	0.00227484	27	35	32	29	14	3	10	9	2.958	4.202	3.557	3.025	2.206	0.697	1.344	1.066
ENSMUSG00000059791	Nrm	0	-0.937686	0.01472	1.9266	0.00227411	58	45	45	44	14	17	20	17	6.355	5.402	5.001	4.59	2.206	3.95	2.688	2.014
ENSMUSG00000025810	Nrp1	0	-0.740299	0.0147366	3.29009	0.00227826	87	120	132	135	41	38	45	68	9.532	14.405	14.671	14.083	6.462	8.83	6.048	8.056
ENSMUSG00000051235	Gen1	0	-1.06119	0.0147728	3.28185	0.00228567	166	80	157	126	55	38	53	29	18.188	9.604	17.45	13.144	8.668	8.83	7.123	3.435
ENSMUSG00000014599	Csf1	0	0.733677	0.014774	7.87817	0.00228785	1202	1959	1587	2203	1548	1428	1719	3367	131.695	235.169	176.385	229.812	243.97	331.837	231.019	398.868
ENSMUSG00000100816	Gm28321	0	0.709441	0.0147755	5.28587	0.00229099	271	348	293	227	285	273	431	283	29.692	41.776	32.565	23.68	44.917	63.439	57.923	33.525
ENSMUSG00000027832	Ptx3	0	3.44332	0.0147755	-1.04849	0.00229116	0	2	0	5	3	12	9	23	0	0.24	0	0.522	0.473	2.789	1.21	2.725
ENSMUSG00000040694	Apobec2	0	1.33273	0.0148035	0.894404	0.00229821	12	11	9	10	30	11	12	25	1.315	1.321	1	1.043	4.728	2.556	1.613	2.962
ENSMUSG00000091971	Hspa1a	0	1.12873	0.0148348	2.03943	0.00230554	17	29	48	17	43	29	37	43	1.863	3.481	5.335	1.773	6.777	6.739	4.972	5.094
ENSMUSG00000044348	Slc25a53	0	0.605658	0.0148427	3.44429	0.00230916	80	92	85	70	82	67	82	107	8.765	11.044	9.447	7.302	12.923	15.569	11.02	12.676
ENSMUSG00000030030	1700003E16Rik	0	2.08857	0.0148427	-0.690741	0.00230804	3	2	2	2	4	11	11	7	0.329	0.24	0.222	0.209	0.63	2.556	1.478	0.829
ENSMUSG00000024725	Ostf1	0	0.66875	0.0148891	6.96383	0.00231919	768	828	880	1280	746	665	1066	1743	84.145	99.398	97.806	133.527	117.572	154.532	143.261	206.482
ENSMUSG00000108415	Gm30146	0	-1.34086	0.0150597	1.13649	0.00235366	27	24	38	37	11	10	9	5	2.958	2.881	4.223	3.86	1.734	2.324	1.21	0.592
ENSMUSG00000060404	Olfr1369-ps1	0	2.65417	0.0150712	-1.10389	0.00235634	2	0	2	2	12	8	3	8	0.219	0	0.222	0.209	1.891	1.859	0.403	0.948
ENSMUSG00000109051	Gm44913	0	1.12319	0.0151309	1.29316	0.00236743	13	10	21	17	30	19	20	22	1.424	1.2	2.334	1.773	4.728	4.415	2.688	2.606
ENSMUSG00000022245	Skor1	0	-3.04557	0.0151621	-1.32324	0.00237584	26	8	10	5	1	1	0	0	2.849	0.96	1.111	0.522	0.158	0.232	0	0
ENSMUSG00000036923	Stox1	0	-1.09442	0.0151688	1.70036	0.00237777	33	51	51	43	12	8	23	14	3.616	6.122	5.668	4.486	1.891	1.859	3.091	1.658
ENSMUSG00000030123	Plxnd1	0	-0.68613	0.0151747	3.28139	0.00238292	116	123	90	131	47	37	49	59	12.709	14.766	10.003	13.666	7.407	8.598	6.585	6.989
ENSMUSG00000032274	Cyp19a1	0	-2.45731	0.0151747	-1.03421	0.00237999	9	13	15	6	1	1	0	2	0.986	1.561	1.667	0.626	0.158	0.232	0	0.237
ENSMUSG00000047953	Gp5	0	-1.90257	0.0151747	0.800946	0.00238312	33	26	55	21	11	1	9	5	3.616	3.121	6.113	2.191	1.734	0.232	1.21	0.592
ENSMUSG00000042985	Upk3b	0	2.82842	0.0151844	-1.6262	0.00238552	0	2	0	2	9	3	7	3	0	0.24	0	0.209	1.418	0.697	0.941	0.355
ENSMUSG00000037747	Phyhipl	0	-1.09198	0.0151869	1.66542	0.00238768	48	38	39	42	15	13	18	9	5.259	4.562	4.335	4.381	2.364	3.021	2.419	1.066
ENSMUSG00000061561	Olfr373	0	2.90863	0.0151869	-2.32192	0.00238734	0	1	0	0	6	3	4	1	0	0.12	0	0	0.946	0.697	0.538	0.118
ENSMUSG00000029370	Rassf6	0	-1.62706	0.0152253	2.02165	0.00239727	41	90	54	109	11	5	17	33	4.492	10.804	6.002	11.371	1.734	1.162	2.285	3.909
ENSMUSG00000062327	T	0	-2.21138	0.0152465	-0.0637431	0.0024015	30	12	30	11	4	1	3	2	3.287	1.441	3.334	1.147	0.63	0.232	0.403	0.237
ENSMUSG00000036667	Tcaf1	0	-0.62264	0.0152909	4.47893	0.00240939	227	225	274	312	84	86	116	183	24.871	27.01	30.453	32.547	13.239	19.985	15.589	21.679
ENSMUSG00000102055	Gm28913	0	1.61916	0.0153761	-0.0855806	0.0024246	2	5	6	6	11	10	9	10	0.219	0.6	0.667	0.626	1.734	2.324	1.21	1.185
ENSMUSG00000038623	Tm6sf1	0	-0.661937	0.0153923	3.55381	0.00242805	163	117	149	120	58	45	75	58	17.859	14.045	16.56	12.518	9.141	10.457	10.079	6.871
ENSMUSG00000047419	Cmya5	0	-1.30486	0.0154238	0.961195	0.00243482	31	23	37	24	13	3	8	8	3.396	2.761	4.112	2.504	2.049	0.697	1.075	0.948
ENSMUSG00000100068	Gm18558	0	1.06463	0.015472	1.51915	0.00244442	15	24	15	18	24	28	24	27	1.643	2.881	1.667	1.878	3.782	6.507	3.225	3.199
ENSMUSG00000097908	4933404O12Rik	0	0.786584	0.0154727	3.05845	0.00244769	56	52	58	65	83	62	76	57	6.136	6.242	6.446	6.781	13.081	14.407	10.214	6.752
ENSMUSG00000029546	Uncx	0	-2.26905	0.0154992	-0.00839745	0.00245304	37	13	12	23	2	5	1	3	4.054	1.561	1.334	2.399	0.315	1.162	0.134	0.355
ENSMUSG00000106320	Gm42992	0	-0.931968	0.0155486	3.03483	0.00246358	92	127	127	77	38	34	45	32	10.08	15.246	14.115	8.032	5.989	7.901	6.048	3.791
ENSMUSG00000026664	Phyh	0	0.767558	0.0156126	2.33554	0.00247462	41	30	37	36	47	22	44	57	4.492	3.601	4.112	3.755	7.407	5.112	5.913	6.752
ENSMUSG00000062861	Zfp28	0	0.860246	0.0156182	1.94912	0.00247642	25	25	25	29	39	24	38	30	2.739	3.001	2.779	3.025	6.147	5.577	5.107	3.554
[truncated: 813 more rows]
